# Supplementary material for: Spatial distribution of stygobitic crustacean harpacticoids at the boundaries of groundwater habitat types in Europe
Source: Sci Rep. 2020 Nov 4;10:19043. doi: 10.1038/s41598-020-76018-0 (PMC7642423; doi:10.1038/s41598-020-76018-0)
Supplement: Supplementary file 1 — Supplementary Table. [file 41598_2020_76018_MOESM1_ESM.xlsx]

## Sheet: Title page
Spatial distribution of stygobitic crustacean harpacticoids at the boundaries of groundwater habitat types in Europe
Mattia Iannella1, Barbara Fiasca1, Tiziana Di Lorenzo2, Maurizio Biondi1, Mattia Di Cicco1 and Diana M. P. Galassi1,*
1University of L’Aquila, Department of Life, Health and Environmental Sciences, Via Vetoio, 67010 Coppito, L’Aquila, Italy
2National Research Council, IRET-CNR, Florence, Italy
*Corresponding author: dianamariapaola.galassi@univaq.it

## Sheet: List species_subspecies
ORDER	FAMILY	SUBFAMILY	GENUS	SPECIES
Harpacticoida	Canthocamptidae	Canthocamptinae	Antrocamptus	Antrocamptus catherinae Chappuis & Rouch, 1960
Harpacticoida	Canthocamptidae	Canthocamptinae	Antrocamptus	Antrocamptus chappuisi Rouch, 1970
Harpacticoida	Canthocamptidae	Canthocamptinae	Antrocamptus	Antrocamptus coiffaiti Chappuis, 1956
Harpacticoida	Canthocamptidae	Canthocamptinae	Antrocamptus	Antrocamptus longifurcatus Rouch, 1970
Harpacticoida	Canthocamptidae	Canthocamptinae	Antrocamptus	Antrocamptus stygius Rouch, 1980
Harpacticoida	Canthocamptidae	Canthocamptinae	Attheyella	Attheyella (Attheyella) sp. J1
Harpacticoida	Canthocamptidae	Canthocamptinae	Attheyella	Attheyella (Neomrazekiella) osmana Kiefer, 1955
Harpacticoida	Canthocamptidae	Canthocamptinae	Attheyella	Attheyella (Neomrazekiella) paranaphtalica Pesce & Galassi, 1988
Harpacticoida	Canthocamptidae	Canthocamptinae	Attheyella	Attheyella (Neomrazekiella) wulmeroides (Borutzky, 1930)
Harpacticoida	Canthocamptidae	Canthocamptinae	Bryocamptus	Bryocamptus (Arcticocamptus) sp. I1
Harpacticoida	Canthocamptidae	Canthocamptinae	Bryocamptus	Bryocamptus (Bryocamptus) aberrans Apostolov & Pesce, 1991
Harpacticoida	Canthocamptidae	Canthocamptinae	Bryocamptus	Bryocamptus (Echinocamptus) dacicus (Chappuis, 1923)
Harpacticoida	Canthocamptidae	Canthocamptinae	Bryocamptus	Bryocamptus (Echinocamptus) hostensis Borutzky, 1972
Harpacticoida	Canthocamptidae	Canthocamptinae	Bryocamptus	Bryocamptus (Rheocamptus) alosensis Apostolov, 1998
Harpacticoida	Canthocamptidae	Canthocamptinae	Bryocamptus	Bryocamptus (Rheocamptus) aquaeductus Borutzky, 1934
Harpacticoida	Canthocamptidae	Canthocamptinae	Bryocamptus	Bryocamptus (Rheocamptus) balcanicus (Kiefer, 1933)
Harpacticoida	Canthocamptidae	Canthocamptinae	Bryocamptus	Bryocamptus (Rheocamptus) birsteini Borutzky, 1940
Harpacticoida	Canthocamptidae	Canthocamptinae	Bryocamptus	Bryocamptus (Rheocamptus) bispinosus Borutzky, 1940
Harpacticoida	Canthocamptidae	Canthocamptinae	Bryocamptus	Bryocamptus (Rheocamptus) borus Karanovic & Bobic, 1998
Harpacticoida	Canthocamptidae	Canthocamptinae	Bryocamptus	Bryocamptus (Rheocamptus) dentatus Chappuis, 1937
Harpacticoida	Canthocamptidae	Canthocamptinae	Bryocamptus	Bryocamptus (Rheocamptus) innominatus Borutzky, 1940
Harpacticoida	Canthocamptidae	Canthocamptinae	Bryocamptus	Bryocamptus (Rheocamptus) pyrenaicus (Chappuis, 1923)
Harpacticoida	Canthocamptidae	Canthocamptinae	Bryocamptus	Bryocamptus (Rheocamptus) reductus Borutzky, 1948
Harpacticoida	Canthocamptidae	Canthocamptinae	Bryocamptus	Bryocamptus (Rheocamptus) tauricus Borutzky, 1930
Harpacticoida	Canthocamptidae	Canthocamptinae	Bryocamptus	Bryocamptus (Rheocamptus) unisaetosus Kiefer, 1930
Harpacticoida	Canthocamptidae	Canthocamptinae	Bryocamptus	Bryocamptus sp. I1
Harpacticoida	Canthocamptidae	Canthocamptinae	Bryocamptus	Bryocamptus sp. J1
Harpacticoida	Canthocamptidae	Canthocamptinae	Bryocamptus	Bryocamptus sp. S1
Harpacticoida	Canthocamptidae	Canthocamptinae	Bryocamptus	Bryocamptus stillae Cottarelli & Bruno, 2012
Harpacticoida	Canthocamptidae	Morariinae	Ceuthonectes	Ceuthonectes boui Apostolov, 2002
Harpacticoida	Canthocamptidae	Morariinae	Ceuthonectes	Ceuthonectes bulbiseta Apostolov, 2002
Harpacticoida	Canthocamptidae	Morariinae	Ceuthonectes	Ceuthonectes chappuisi Rouch, 1980
Harpacticoida	Canthocamptidae	Morariinae	Ceuthonectes	Ceuthonectes gallicus Chappuis, 1928
Harpacticoida	Canthocamptidae	Morariinae	Ceuthonectes	Ceuthonectes haemusi Apostolov, 2000
Harpacticoida	Canthocamptidae	Morariinae	Ceuthonectes	Ceuthonectes hungaricus Ponyi, 1958
Harpacticoida	Canthocamptidae	Morariinae	Ceuthonectes	Ceuthonectes pescei Cottarelli & Saporito, 1985
Harpacticoida	Canthocamptidae	Morariinae	Ceuthonectes	Ceuthonectes petkovskii Karanovic, 1999
Harpacticoida	Canthocamptidae	Morariinae	Ceuthonectes	Ceuthonectes rouchi Petkovski, 1984
Harpacticoida	Canthocamptidae	Morariinae	Ceuthonectes	Ceuthonectes serbicus Chappuis, 1924
Harpacticoida	Canthocamptidae	Morariinae	Ceuthonectes	Ceuthonectes sp. J1
Harpacticoida	Canthocamptidae	Morariinae	Ceuthonectes	Ceuthonectes sp. S1
Harpacticoida	Canthocamptidae	Morariinae	Ceuthonectes	Ceuthonectes sp. S2
Harpacticoida	Canthocamptidae	Morariinae	Ceuthonectes	Ceuthonectes vievilleae Rouch, 1980
Harpacticoida	Chappuisiidae		Chappuisius	Chappuisius inopinus Kiefer, 1938
Harpacticoida	Chappuisiidae		Chappuisius	Chappuisius singeri Chappuis, 1940
Harpacticoida	Parastenocarididae	Parastenocaridinae	Clujensicaris	Clujensicaris clujensis (Chappuis, 1925)
Harpacticoida	Parastenocarididae	Parastenocaridinae	Clujensicaris	Clujensicaris dianae (Chappuis, 1955)
Harpacticoida	Parastenocarididae	Parastenocaridinae	Clujensicaris	Clujensicaris glareola (Hertzog, 1936)
Harpacticoida	Parastenocarididae	Parastenocaridinae	Cottarellicaris	Cottarellicaris andalusica (Enckell, 1965)
Harpacticoida	Parastenocarididae	Parastenocaridinae	Cottarellicaris	Cottarellicaris aphroditis (Cottarelli & Bruno, 1997)
Harpacticoida	Parastenocarididae	Parastenocaridinae	Cottarellicaris	Cottarellicaris etrusca (Cottarelli, Bruno & Venanzetti, 1995)
Harpacticoida	Parastenocarididae	Parastenocaridinae	Cottarellicaris	Cottarellicaris gallicus (Chappuis & Rouch, 1959)
Harpacticoida	Parastenocarididae	Parastenocaridinae	Cottarellicaris	Cottarellicaris hera (Cottarelli, 1969)
Harpacticoida	Parastenocarididae	Parastenocaridinae	Cottarellicaris	Cottarellicaris luciae (Cottarelli, Bruno & Berera, 2008)
Harpacticoida	Parastenocarididae	Parastenocaridinae	Cottarellicaris	Cottarellicaris oligoalina (Cottarelli, Bruno & Venanzetti, 1994)
Harpacticoida	Parastenocarididae	Parastenocaridinae	Cottarellicaris	Cottarellicaris rivi (Cottarelli & Bruno, 1994)
Harpacticoida	Parastenocarididae	Parastenocaridinae	Cottarellicaris	Cottarellicaris sibaritica (Berera & Cottarelli, 2003)
Harpacticoida	Parastenocarididae	Parastenocaridinae	Cottarellicaris	Cottarellicaris stellae (Cottarelli, Saporito & Puccetti, 1981)
Harpacticoida	Ectinosomatidae		Ectinosoma	Ectinosoma soyeri Apostolov, 1975
Harpacticoida	Ectinosomatidae		Ectinosomatidae gen. I1	Ectinosomatidae gen. I1 sp. I1
Harpacticoida	Canthocamptidae	Canthocamptinae	Elaphoidella	Elaphoidella apostoli Wells, 2007
Harpacticoida	Canthocamptidae	Canthocamptinae	Elaphoidella	Elaphoidella apostolovi (Pesce & De Laurentiis, 1994)
Harpacticoida	Canthocamptidae	Canthocamptinae	Elaphoidella	Elaphoidella aprutina Pesce, Galassi & Apostolov, 1987
Harpacticoida	Canthocamptidae	Canthocamptinae	Elaphoidella	Elaphoidella balkanica Apostolov, 1992
Harpacticoida	Canthocamptidae	Canthocamptinae	Elaphoidella	Elaphoidella birsteini (Borutzky, 1948)
Harpacticoida	Canthocamptidae	Canthocamptinae	Elaphoidella	Elaphoidella bisetosa Apostolov, 1985
Harpacticoida	Canthocamptidae	Canthocamptinae	Elaphoidella	Elaphoidella boui Rouch, 1988
Harpacticoida	Canthocamptidae	Canthocamptinae	Elaphoidella	Elaphoidella bouilloni Rouch, 1964
Harpacticoida	Canthocamptidae	Canthocamptinae	Elaphoidella	Elaphoidella brehieri Apostolov, 2001
Harpacticoida	Canthocamptidae	Canthocamptinae	Elaphoidella	Elaphoidella brevicaudata Apostolov, 2002
Harpacticoida	Canthocamptidae	Canthocamptinae	Elaphoidella	Elaphoidella brevipes Chappuis, 1937
Harpacticoida	Canthocamptidae	Canthocamptinae	Elaphoidella	Elaphoidella bulbifera Chappuis, 1937
Harpacticoida	Canthocamptidae	Canthocamptinae	Elaphoidella	Elaphoidella bulbiseta (Apostolov, 1998)
Harpacticoida	Canthocamptidae	Canthocamptinae	Elaphoidella	Elaphoidella bulgarica (Apostolov, 1991)
Harpacticoida	Canthocamptidae	Canthocamptinae	Elaphoidella	Elaphoidella calypsonis Chappuis & Rouch, 1959
Harpacticoida	Canthocamptidae	Canthocamptinae	Elaphoidella	Elaphoidella cavatica Chappuis, 1957
Harpacticoida	Canthocamptidae	Canthocamptinae	Elaphoidella	Elaphoidella cavernicola Apostolov, 1992
Harpacticoida	Canthocamptidae	Canthocamptinae	Elaphoidella	Elaphoidella charon Chappuis, 1936
Harpacticoida	Canthocamptidae	Canthocamptinae	Elaphoidella	Elaphoidella claudboui Apostolov, 2001
Harpacticoida	Canthocamptidae	Canthocamptinae	Elaphoidella	Elaphoidella coiffati Chappuis & Kiefer, 1952
Harpacticoida	Canthocamptidae	Canthocamptinae	Elaphoidella	Elaphoidella cottarellii Pesce & De Laurentiis, 1996
Harpacticoida	Canthocamptidae	Canthocamptinae	Elaphoidella	Elaphoidella croatica Petkovski, 1959
Harpacticoida	Canthocamptidae	Canthocamptinae	Elaphoidella	Elaphoidella cvetkae Petkovski, 1983
Harpacticoida	Canthocamptidae	Canthocamptinae	Elaphoidella	Elaphoidella cvetkovi Michailova-Neikova, 1967
Harpacticoida	Canthocamptidae	Canthocamptinae	Elaphoidella	Elaphoidella czercesica Borutzky, 1972
Harpacticoida	Canthocamptidae	Canthocamptinae	Elaphoidella	Elaphoidella damianae Kiefer, 1967
Harpacticoida	Canthocamptidae	Canthocamptinae	Elaphoidella	Elaphoidella dubia Kiefer, 1931
Harpacticoida	Canthocamptidae	Canthocamptinae	Elaphoidella	Elaphoidella elaphoides angelovi Michailova-Neikova, 1969
Harpacticoida	Canthocamptidae	Canthocamptinae	Elaphoidella	Elaphoidella elaphoides bisetosa Lang, 1957
Harpacticoida	Canthocamptidae	Canthocamptinae	Elaphoidella	Elaphoidella elaphoides borutzky Michailova-Neikova, 1973
Harpacticoida	Canthocamptidae	Canthocamptinae	Elaphoidella	Elaphoidella elaphoides elaphoides (Chappuis, 1924)
Harpacticoida	Canthocamptidae	Canthocamptinae	Elaphoidella	Elaphoidella elaphoides fonticola Chappuis, 1937
Harpacticoida	Canthocamptidae	Canthocamptinae	Elaphoidella	Elaphoidella elaphoides helenae Chappuis, 1953
Harpacticoida	Canthocamptidae	Canthocamptinae	Elaphoidella	Elaphoidella elaphoides juxtaputealis Damian & Botosaneanu, 1954
Harpacticoida	Canthocamptidae	Canthocamptinae	Elaphoidella	Elaphoidella elaphoides minos Chappuis, 1956
Harpacticoida	Canthocamptidae	Canthocamptinae	Elaphoidella	Elaphoidella elegantula Wells, 2007
Harpacticoida	Canthocamptidae	Canthocamptinae	Elaphoidella	Elaphoidella eucharis Chappuis, 1953
Harpacticoida	Canthocamptidae	Canthocamptinae	Elaphoidella	Elaphoidella federicae Pesce & Galassi, 1988
Harpacticoida	Canthocamptidae	Canthocamptinae	Elaphoidella	Elaphoidella franci Petkovski, 1983
Harpacticoida	Canthocamptidae	Canthocamptinae	Elaphoidella	Elaphoidella garbetensis Rouch, 1980
Harpacticoida	Canthocamptidae	Canthocamptinae	Elaphoidella	Elaphoidella gordani Karanovic, 1998
Harpacticoida	Canthocamptidae	Canthocamptinae	Elaphoidella	Elaphoidella gracilis serrulata Damian & Botosaneanu, 1954
Harpacticoida	Canthocamptidae	Canthocamptinae	Elaphoidella	Elaphoidella hallensis Kiefer, 1963
Harpacticoida	Canthocamptidae	Canthocamptinae	Elaphoidella	Elaphoidella incerta Chappuis, 1937
Harpacticoida	Canthocamptidae	Canthocamptinae	Elaphoidella	Elaphoidella infernalis Rouch, 1970
Harpacticoida	Canthocamptidae	Canthocamptinae	Elaphoidella	Elaphoidella iskrecensis Apostolov, 1997
Harpacticoida	Canthocamptidae	Canthocamptinae	Elaphoidella	Elaphoidella italica Pesce, Galassi & Apostolov, 1987
Harpacticoida	Canthocamptidae	Canthocamptinae	Elaphoidella	Elaphoidella janas Cottarelli & Bruno, 1993
Harpacticoida	Canthocamptidae	Canthocamptinae	Elaphoidella	Elaphoidella jeanneli (Chappuis, 1928)
Harpacticoida	Canthocamptidae	Canthocamptinae	Elaphoidella	Elaphoidella karamani karamani Chappuis, 1936
Harpacticoida	Canthocamptidae	Canthocamptinae	Elaphoidella	Elaphoidella karamani latifurcata Apostolov, 1976
Harpacticoida	Canthocamptidae	Canthocamptinae	Elaphoidella	Elaphoidella karstica Dussart & Defaye, 1990
Harpacticoida	Canthocamptidae	Canthocamptinae	Elaphoidella	Elaphoidella leruthi leruthi Chappuis, 1937
Harpacticoida	Canthocamptidae	Canthocamptinae	Elaphoidella	Elaphoidella leruthi meridionalis Chappuis, 1953
Harpacticoida	Canthocamptidae	Canthocamptinae	Elaphoidella	Elaphoidella longifurcata Chappuis & Kiefer, 1952
Harpacticoida	Canthocamptidae	Canthocamptinae	Elaphoidella	Elaphoidella mabelae Galassi & Pesce, 1991
Harpacticoida	Canthocamptidae	Canthocamptinae	Elaphoidella	Elaphoidella madiracensis Apostolov, 1998
Harpacticoida	Canthocamptidae	Canthocamptinae	Elaphoidella	Elaphoidella mauro Chappuis, 1956
Harpacticoida	Canthocamptidae	Canthocamptinae	Elaphoidella	Elaphoidella michailovae Basamakov, 1970
Harpacticoida	Canthocamptidae	Canthocamptinae	Elaphoidella	Elaphoidella millennii Brancelj, 2009
Harpacticoida	Canthocamptidae	Canthocamptinae	Elaphoidella	Elaphoidella montenegrina Karanovic, 1997
Harpacticoida	Canthocamptidae	Canthocamptinae	Elaphoidella	Elaphoidella moreae Pesce, 1981
Harpacticoida	Canthocamptidae	Canthocamptinae	Elaphoidella	Elaphoidella necessaria Kiefer, 1933
Harpacticoida	Canthocamptidae	Canthocamptinae	Elaphoidella	Elaphoidella nuragica Pesce & Galassi, 1986
Harpacticoida	Canthocamptidae	Canthocamptinae	Elaphoidella	Elaphoidella oglasae Cottarelli & Torrisi, 1974
Harpacticoida	Canthocamptidae	Canthocamptinae	Elaphoidella	Elaphoidella pandurskyi Apostolov, 1992
Harpacticoida	Canthocamptidae	Canthocamptinae	Elaphoidella	Elaphoidella paraelaphoides Pesce, Galassi & Apostolov, 1987
Harpacticoida	Canthocamptidae	Canthocamptinae	Elaphoidella	Elaphoidella parapostolovi Wells, 2007
Harpacticoida	Canthocamptidae	Canthocamptinae	Elaphoidella	Elaphoidella pescei Apostolov, 1986
Harpacticoida	Canthocamptidae	Canthocamptinae	Elaphoidella	Elaphoidella petrovae Apostolov, 1986
Harpacticoida	Canthocamptidae	Canthocamptinae	Elaphoidella	Elaphoidella phreatica phreatica (Chappuis, 1925)
Harpacticoida	Canthocamptidae	Canthocamptinae	Elaphoidella	Elaphoidella plesai Pesce & Galassi, 1994
Harpacticoida	Canthocamptidae	Canthocamptinae	Elaphoidella	Elaphoidella plutonis Chappuis, 1938
Harpacticoida	Canthocamptidae	Canthocamptinae	Elaphoidella	Elaphoidella proserpina Chappuis, 1934
Harpacticoida	Canthocamptidae	Canthocamptinae	Elaphoidella	Elaphoidella pseudojeanneli aggtelekiensis Ponyi, 1958
Harpacticoida	Canthocamptidae	Canthocamptinae	Elaphoidella	Elaphoidella pseudojeanneli pseudojeanneli Ponyi, 1956
Harpacticoida	Canthocamptidae	Canthocamptinae	Elaphoidella	Elaphoidella pseudophreatica (Chappuis, 1928)
Harpacticoida	Canthocamptidae	Canthocamptinae	Elaphoidella	Elaphoidella putealis (Chappuis, 1925)
Harpacticoida	Canthocamptidae	Canthocamptinae	Elaphoidella	Elaphoidella pyrenaica Rouch, 1970
Harpacticoida	Canthocamptidae	Canthocamptinae	Elaphoidella	Elaphoidella reducta Rouch, 1964
Harpacticoida	Canthocamptidae	Canthocamptinae	Elaphoidella	Elaphoidella romanica Kulhavy, 1969
Harpacticoida	Canthocamptidae	Canthocamptinae	Elaphoidella	Elaphoidella ruffoi Chappuis, 1953
Harpacticoida	Canthocamptidae	Canthocamptinae	Elaphoidella	Elaphoidella serbica Petkovski & Brancelj, 1988
Harpacticoida	Canthocamptidae	Canthocamptinae	Elaphoidella	Elaphoidella silverii Pesce, 1985
Harpacticoida	Canthocamptidae	Canthocamptinae	Elaphoidella	Elaphoidella simplex simplex Chappuis, 1944
Harpacticoida	Canthocamptidae	Canthocamptinae	Elaphoidella	Elaphoidella simplex szegedensis Kiefer, 1963
Harpacticoida	Canthocamptidae	Canthocamptinae	Elaphoidella	Elaphoidella sp. A
Harpacticoida	Canthocamptidae	Canthocamptinae	Elaphoidella	Elaphoidella sp. B
Harpacticoida	Canthocamptidae	Canthocamptinae	Elaphoidella	Elaphoidella sp. I1
Harpacticoida	Canthocamptidae	Canthocamptinae	Elaphoidella	Elaphoidella sp. K1
Harpacticoida	Canthocamptidae	Canthocamptinae	Elaphoidella	Elaphoidella sp. R1
Harpacticoida	Canthocamptidae	Canthocamptinae	Elaphoidella	Elaphoidella sp. S3
Harpacticoida	Canthocamptidae	Canthocamptinae	Elaphoidella	Elaphoidella stammeri Chappuis, 1936
Harpacticoida	Canthocamptidae	Canthocamptinae	Elaphoidella	Elaphoidella stygia (Apostolov, 1989)
Harpacticoida	Canthocamptidae	Canthocamptinae	Elaphoidella	Elaphoidella subplutonis Pesce, Galassi & Apostolov, 1987
Harpacticoida	Canthocamptidae	Canthocamptinae	Elaphoidella	Elaphoidella tarmani Brancelj, 2009
Harpacticoida	Canthocamptidae	Canthocamptinae	Elaphoidella	Elaphoidella tenera Chappuis, 1937
Harpacticoida	Canthocamptidae	Canthocamptinae	Elaphoidella	Elaphoidella tiberina Pesce & Galassi, 1983
Harpacticoida	Canthocamptidae	Canthocamptinae	Elaphoidella	Elaphoidella uva Karanovic, 2001
Harpacticoida	Canthocamptidae	Canthocamptinae	Elaphoidella	Elaphoidella valkanovi Basamakov, 1973
Harpacticoida	Canthocamptidae	Canthocamptinae	Elaphoidella	Elaphoidella vandeli Chappuis & Rouch, 1958
Harpacticoida	Canthocamptidae	Canthocamptinae	Elaphoidella	Elaphoidella varians Chappuis, 1955
Harpacticoida	Canthocamptidae	Canthocamptinae	Elaphoidella	Elaphoidella vasconica Rouch, 1970
Harpacticoida	Canthocamptidae	Canthocamptinae	Elaphoidella	Elaphoidella winkleri (Chappuis, 1928)
Harpacticoida	Parastenocarididae	Parastenocaridinae	Entzicaris	Entzicaris entzii (Török, 1935)
Harpacticoida	Parastenocarididae	Fontinalicaridinae	Fontinalicaris	Fontinalicaris aberrans (Apostolov, 2004)
Harpacticoida	Parastenocarididae	Fontinalicaridinae	Fontinalicaris	Fontinalicaris douellensis (Apostolov, 2004)
Harpacticoida	Parastenocarididae	Fontinalicaridinae	Fontinalicaris	Fontinalicaris fontinalis borea (Kiefer, 1960)
Harpacticoida	Parastenocarididae	Fontinalicaridinae	Fontinalicaris	Fontinalicaris fontinalis fontinalis (Schnitter & Chappuis, 1915)
Harpacticoida	Parastenocarididae	Fontinalicaridinae	Fontinalicaris	Fontinalicaris germanica (Kiefer, 1936)
Harpacticoida	Parastenocarididae	Fontinalicaridinae	Fontinalicaris	Fontinalicaris toeroekae (Ponyi, 1957)
Harpacticoida	Parastenocarididae	Parastenocaridinae	Horstkurtcaris	Horstkurtcaris nolli alpina (Kiefer, 1960)
Harpacticoida	Parastenocarididae	Parastenocaridinae	Horstkurtcaris	Horstkurtcaris nolli nolli (Kiefer, 1938)
Harpacticoida	Parastenocarididae	Parastenocaridinae	Horstkurtcaris	Horstkurtcaris ursulae (Schimnke, 1971)
Harpacticoida	Parastenocarididae	Parastenocaridinae	Italicocaris	Italicocaris italica (Chappuis, 1953)
Harpacticoida	Canthocamptidae	Canthocamptinae	Itunella	Itunella intermedia Apostolov, 1975
Harpacticoida	Parastenocarididae	Parastenocaridinae	Kinnecaris	Kinnecaris draconis Bruno & Cottarelli, 2015
Harpacticoida	Parastenocarididae	Parastenocaridinae	Kinnecaris	Kinnecaris xanthi Bruno & Cottarelli, 2015
Harpacticoida	Canthocamptidae	Canthocamptinae	Lessinocamptus	Lessinocamptus caoduroi Stoch, 1997
Harpacticoida	Canthocamptidae	Canthocamptinae	Lessinocamptus	Lessinocamptus insoletus (Chappuis, 1928)
Harpacticoida	Canthocamptidae	Canthocamptinae	Lessinocamptus	Lessinocamptus pivai Stoch, 1997
Harpacticoida	Canthocamptidae	Canthocamptinae	Lessinocamptus	Lessinocamptus sp. A
Harpacticoida	Canthocamptidae	Canthocamptinae	Lessinocamptus	Lessinocamptus sp. I1
Harpacticoida	Canthocamptidae	Canthocamptinae	Lessinocamptus	Lessinocamptus sp. I2
Harpacticoida	Canthocamptidae	Canthocamptinae	Lessinocamptus	Lessinocamptus sp. SLO1
Harpacticoida	Canthocamptidae	Canthocamptinae	Maraenobiotus	Maraenobiotus brucei carpathicus Chappuis, 1928
Harpacticoida	Canthocamptidae	Canthocamptinae	Maraenobiotus	Maraenobiotus parainsignipes Apostolov, 1991
Harpacticoida	Canthocamptidae	Canthocamptinae	Maraenobiotus	Maraenobiotus sp. 1
Harpacticoida	Ameiridae	Ameirinae	Megastygonitocrella	Megastygonitocrella colchica (Borutzky & Mikhailova-Neikova, 1970)
Harpacticoida	Ameiridae	Ameirinae	Megastygonitocrella	Megastygonitocrella karamani (Petkovski, 1959)
Harpacticoida	Ameiridae	Ameirinae	Megastygonitocrella	Megastygonitocrella ljovuschkini (Borutzky, 1967)
Harpacticoida	Ameiridae	Ameirinae	Megastygonitocrella	Megastygonitocrella petkovskii (Pesce, 1985)
Harpacticoida	Parastenocarididae	Parastenocaridinae	Michelicaris	Michelicaris micheli (Chappuis & Rouch, 1959)
Harpacticoida	Parastenocarididae	Parastenocaridinae	Minutacaris	Minutacaris austriaca (Kiefer, 1976)
Harpacticoida	Parastenocarididae	Parastenocaridinae	Minutacaris	Minutacaris elegans (Kiefer, 1933)
Harpacticoida	Parastenocarididae	Parastenocaridinae	Minutacaris	Minutacaris hippuris (Hertzog, 1938)
Harpacticoida	Parastenocarididae	Parastenocaridinae	Minutacaris	Minutacaris minuta (Chappuis, 1925)
Harpacticoida	Canthocamptidae	Morariinae	Moraria	Moraria (Moraria) catalana Chappuis & Kiefer, 1952
Harpacticoida	Canthocamptidae	Morariinae	Moraria	Moraria (Moraria) colchica Borutzky & Michailova-Neikova, 1970
Harpacticoida	Canthocamptidae	Morariinae	Moraria	Moraria (Moraria) cornuta Borutzky, 1948
Harpacticoida	Canthocamptidae	Morariinae	Moraria	Moraria (Moraria) denticulata Chappuis, 1938
Harpacticoida	Canthocamptidae	Morariinae	Moraria	Moraria (Moraria) fontinalis Flössner, 1970
Harpacticoida	Canthocamptidae	Morariinae	Moraria	Moraria (Moraria) hostensis Borutzky, 1972
Harpacticoida	Canthocamptidae	Morariinae	Moraria	Moraria (Moraria) jana Karanovic, 1997
Harpacticoida	Canthocamptidae	Morariinae	Moraria	Moraria (Moraria) michielettoae Brian, 1955
Harpacticoida	Canthocamptidae	Morariinae	Moraria	Moraria (Moraria) mrazeki macedonica Petkovski, 1956
Harpacticoida	Canthocamptidae	Morariinae	Moraria	Moraria (Moraria) operculata Borutzky, 1948
Harpacticoida	Canthocamptidae	Morariinae	Moraria	Moraria (Moraria) sp. I1
Harpacticoida	Canthocamptidae	Morariinae	Moraria	Moraria (Moraria) sp. J1
Harpacticoida	Canthocamptidae	Morariinae	Moraria	Moraria (Moraria) sp. S1
Harpacticoida	Canthocamptidae	Morariinae	Moraria	Moraria (Moraria) sp. SLO1
Harpacticoida	Canthocamptidae	Morariinae	Moraria	Moraria (Moraria) stankovitchi Chappuis, 1924
Harpacticoida	Canthocamptidae	Morariinae	Moraria	Moraria (Moraria) subterranea (Carl, 1904)
Harpacticoida	Canthocamptidae	Morariinae	Moraria	Moraria glitzae Gaviria & Defaye, 2017
Harpacticoida	Canthocamptidae	Morariinae	Moraria	Moraria sp. 1, 2016
Harpacticoida	Canthocamptidae	Morariinae	Morariopsis	Morariopsis dumonti Brancelj, 2000
Harpacticoida	Canthocamptidae	Morariinae	Morariopsis	Morariopsis kieferi Petkovski, 1959
Harpacticoida	Canthocamptidae	Morariinae	Morariopsis	Morariopsis scotenophila (Kiefer, 1930)
Harpacticoida	Parastenocarididae	Parastenocaridinae	Nanacaris	Nanacaris nana (Chappuis, 1925)
Harpacticoida	Ameiridae	Ameirinae	Nitocrella	Nitocrella achaiae Pesce, 1981
Harpacticoida	Ameiridae	Ameirinae	Nitocrella	Nitocrella beatricis Cottarelli & Bruno, 1993
Harpacticoida	Ameiridae	Ameirinae	Nitocrella	Nitocrella calcaripes Damian & Botosaneanu, 1954
Harpacticoida	Ameiridae	Ameirinae	Nitocrella	Nitocrella chappuisi Kiefer, 1926
Harpacticoida	Ameiridae	Ameirinae	Nitocrella	Nitocrella delayi Rouch, 1970
Harpacticoida	Ameiridae	Ameirinae	Nitocrella	Nitocrella dussarti Chappuis & Rouch, 1959
Harpacticoida	Ameiridae	Ameirinae	Nitocrella	Nitocrella ensifera Cottarelli, Bruno & Berera, 2007
Harpacticoida	Ameiridae	Ameirinae	Nitocrella	Nitocrella fedelitae Pesce, 1985
Harpacticoida	Ameiridae	Ameirinae	Nitocrella	Nitocrella gr. hirta sp. F1
Harpacticoida	Ameiridae	Ameirinae	Nitocrella	Nitocrella gr. hirta sp. F2
Harpacticoida	Ameiridae	Ameirinae	Nitocrella	Nitocrella gracilis Chappuis, 1955
Harpacticoida	Ameiridae	Ameirinae	Nitocrella	Nitocrella hirta bucarestiensis Damian & Botosanenau, 1954
Harpacticoida	Ameiridae	Ameirinae	Nitocrella	Nitocrella hirta caucasica Borutzky, 1967
Harpacticoida	Ameiridae	Ameirinae	Nitocrella	Nitocrella hirta hirta Chappuis, 1924
Harpacticoida	Ameiridae	Ameirinae	Nitocrella	Nitocrella hofmilleri Brehm, 1953
Harpacticoida	Ameiridae	Ameirinae	Nitocrella	Nitocrella juturna Cottarelli, 1975
Harpacticoida	Ameiridae	Ameirinae	Nitocrella	Nitocrella kosswigi Noodt, 1954
Harpacticoida	Ameiridae	Ameirinae	Nitocrella	Nitocrella kunzi Galassi & De Laurentiis, 1997
Harpacticoida	Ameiridae	Ameirinae	Nitocrella	Nitocrella longa Karanovic, 2000
Harpacticoida	Ameiridae	Ameirinae	Nitocrella	Nitocrella maggii Pesce, 1983
Harpacticoida	Ameiridae	Ameirinae	Nitocrella	Nitocrella morettii Pesce, 1984
Harpacticoida	Ameiridae	Ameirinae	Nitocrella	Nitocrella neutra Kiefer, 1933
Harpacticoida	Ameiridae	Ameirinae	Nitocrella	Nitocrella omega Hertzog, 1936
Harpacticoida	Ameiridae	Ameirinae	Nitocrella	Nitocrella pescei Galassi & De Laurentiis, 1997
Harpacticoida	Ameiridae	Ameirinae	Nitocrella	Nitocrella psammophila Chappuis, 1954
Harpacticoida	Ameiridae	Ameirinae	Nitocrella	Nitocrella rhodiensis Pesce, 1983
Harpacticoida	Ameiridae	Ameirinae	Nitocrella	Nitocrella skyrensis Pesce, 1982
Harpacticoida	Ameiridae	Ameirinae	Nitocrella	Nitocrella slovenica Petkovski, 1959
Harpacticoida	Ameiridae	Ameirinae	Nitocrella	Nitocrella sp. I1
Harpacticoida	Ameiridae	Ameirinae	Nitocrella	Nitocrella sp. I2
Harpacticoida	Ameiridae	Ameirinae	Nitocrella	Nitocrella sp. J1
Harpacticoida	Ameiridae	Ameirinae	Nitocrella	Nitocrella sp. SLO1
Harpacticoida	Ameiridae	Ameirinae	Nitocrella	Nitocrella spinulosa Apostolov, 1991
Harpacticoida	Ameiridae	Ameirinae	Nitocrella	Nitocrella stammeri Chappuis, 1938
Harpacticoida	Ameiridae	Ameirinae	Nitocrella	Nitocrella stochi Pesce & Galassi, 1986
Harpacticoida	Ameiridae	Ameirinae	Nitocrella	Nitocrella tirolensis Kiefer, 1963
Harpacticoida	Ameiridae	Ameirinae	Nitocrella	Nitocrella tonsa Mikhailova-Neikova, 1967
Harpacticoida	Ameiridae	Ameirinae	Nitocrella	Nitocrella vasconica Chappuis, 1937
Harpacticoida	Ameiridae	Ameirinae	Nitocrellopsis	Nitocrellopsis elegans (Chappuis & Rouch, 1959)
Harpacticoida	Ameiridae	Ameirinae	Nitocrellopsis	Nitocrellopsis hellenica (Cottarelli & Forniz, 1993)
Harpacticoida	Ameiridae	Ameirinae	Nitocrellopsis	Nitocrellopsis hippocratis (Cottarelli & Forniz, 1993)
Harpacticoida	Ameiridae	Ameirinae	Nitocrellopsis	Nitocrellopsis intermedia (Chappuis, 1937)
Harpacticoida	Ameiridae	Ameirinae	Nitocrellopsis	Nitocrellopsis rouchi Galassi, De Laurentiis & Dole-Olivier, 1999
Harpacticoida	Ameiridae	Ameirinae	Nitokra	Nitokra hibernica hyalina Jakubisiak, 1929
Harpacticoida	Ameiridae	Ameirinae	Nitokra	Nitokra reducta fluviatilis Galhano, 1968
Harpacticoida	Ameiridae	Ameirinae	Nitokra	Nitokra stygia (Apostolov, 1976)
Harpacticoida	Canthocamptidae	Canthocamptinae	Paramorariopsis	Paramorariopsis anae Brancelj, 1991
Harpacticoida	Canthocamptidae	Canthocamptinae	Paramorariopsis	Paramorariopsis brigitae Brancelj, 2011
Harpacticoida	Canthocamptidae	Canthocamptinae	Paramorariopsis	Paramorariopsis irenae Brancelj, 2006
Harpacticoida	Canthocamptidae	Canthocamptinae	Paramorariopsis	Paramorariopsis sp. I1
Harpacticoida	Canthocamptidae	Canthocamptinae	Paramorariopsis	Paramorariopsis sp. I2
Harpacticoida	Canthocamptidae	Canthocamptinae	Paramorariopsis	Paramorariopsis sp. I3
Harpacticoida	Ameiridae	Ameirinae	Parapseudoleptomesochra	Parapseudoleptomesochra almohadensis Rouch, 1986
Harpacticoida	Ameiridae	Ameirinae	Parapseudoleptomesochra	Parapseudoleptomesochra almoravidensis Rouch, 1986
Harpacticoida	Ameiridae	Ameirinae	Parapseudoleptomesochra	Parapseudoleptomesochra baeticola Rouch, 1986
Harpacticoida	Ameiridae	Ameirinae	Parapseudoleptomesochra	Parapseudoleptomesochra balnearia Rouch, 1986
Harpacticoida	Ameiridae	Ameirinae	Parapseudoleptomesochra	Parapseudoleptomesochra fernandezi Rouch, 1986
Harpacticoida	Ameiridae	Ameirinae	Parapseudoleptomesochra	Parapseudoleptomesochra guadalhorcensis Rouch, 1986
Harpacticoida	Ameiridae	Ameirinae	Parapseudoleptomesochra	Parapseudoleptomesochra hellenica Pesce, 1981
Harpacticoida	Ameiridae	Ameirinae	Parapseudoleptomesochra	Parapseudoleptomesochra italica Pesce & Petkovski, 1980
Harpacticoida	Ameiridae	Ameirinae	Parapseudoleptomesochra	Parapseudoleptomesochra minoricae (Chappuis & Rouch, 1960)
Harpacticoida	Ameiridae	Ameirinae	Parapseudoleptomesochra	Parapseudoleptomesochra ommeyyadensis Rouch, 1986
Harpacticoida	Ameiridae	Ameirinae	Parapseudoleptomesochra	Parapseudoleptomesochra subterranea deminuta (Chappuis, 1928)
Harpacticoida	Ameiridae	Ameirinae	Parapseudoleptomesochra	Parapseudoleptomesochra subterranea subterranea (Chappuis, 1928)
Harpacticoida	Parastenocarididae	Parastenocaridinae	Parastenocaris	Parastenocaris aedes Hertzog, 1938
Harpacticoida	Parastenocarididae	Parastenocaridinae	Parastenocaris	Parastenocaris aesculapii Cottarelli & Bruno, 1997
Harpacticoida	Parastenocarididae	Parastenocaridinae	Parastenocaris	Parastenocaris altitudinis Cottarelli, Bruno & Berera, 2008
Harpacticoida	Parastenocarididae	Parastenocaridinae	Parastenocaris	Parastenocaris amatheia Cottarelli, 1970
Harpacticoida	Parastenocarididae	Parastenocaridinae	Parastenocaris	Parastenocaris andreji Brancelj, 2000
Harpacticoida	Parastenocarididae	Parastenocaridinae	Parastenocaris	Parastenocaris aquaeducta Chappuis, 1925
Harpacticoida	Parastenocarididae	Parastenocaridinae	Parastenocaris	Parastenocaris balcanica Petkovski, 1959
Harpacticoida	Parastenocarididae	Parastenocaridinae	Parastenocaris	Parastenocaris banatica Damian, 1957
Harpacticoida	Parastenocarididae	Parastenocaridinae	Parastenocaris	Parastenocaris bohemica Sterba, 1968
Harpacticoida	Parastenocarididae	Parastenocaridinae	Parastenocaris	Parastenocaris boulouensis Apostolov, 2004
Harpacticoida	Parastenocarididae	Parastenocaridinae	Parastenocaris	Parastenocaris brevipes Kessler, 1913
Harpacticoida	Parastenocarididae	Parastenocaridinae	Parastenocaris	Parastenocaris budapestiensis Török, 1935
Harpacticoida	Parastenocarididae	Parastenocaridinae	Parastenocaris	Parastenocaris bulgarica Apostolov, 1992
Harpacticoida	Parastenocarididae	Parastenocaridinae	Parastenocaris	Parastenocaris calliroe Cottarelli, 1969
Harpacticoida	Parastenocarididae	Parastenocaridinae	Parastenocaris	Parastenocaris chappuisi Serban, 1960
Harpacticoida	Parastenocarididae	Parastenocaridinae	Parastenocaris	Parastenocaris conimbrigensis Noodt & Galhano, 1969
Harpacticoida	Parastenocarididae	Parastenocaridinae	Parastenocaris	Parastenocaris corsica Cottarelli, Bruno & Berera, 2000
Harpacticoida	Parastenocarididae	Parastenocaridinae	Parastenocaris	Parastenocaris crenobia Galassi, 1997
Harpacticoida	Parastenocarididae	Parastenocaridinae	Parastenocaris	Parastenocaris curvicauda Apostolov, 1997
Harpacticoida	Parastenocarididae	Parastenocaridinae	Parastenocaris	Parastenocaris dentulata Chappuis & Rouch, 1959
Harpacticoida	Parastenocarididae	Parastenocaridinae	Parastenocaris	Parastenocaris dubia Kiefer, 1933
Harpacticoida	Parastenocarididae	Parastenocaridinae	Parastenocaris	Parastenocaris federici Stoch, 2000
Harpacticoida	Parastenocarididae	Parastenocaridinae	Parastenocaris	Parastenocaris fonticola Borutzky, 1926
Harpacticoida	Parastenocarididae	Parastenocaridinae	Parastenocaris	Parastenocaris gertrudae Kiefer, 1968
Harpacticoida	Parastenocarididae	Parastenocaridinae	Parastenocaris	Parastenocaris glacialis Noodt, 1954
Harpacticoida	Parastenocarididae	Parastenocaridinae	Parastenocaris	Parastenocaris husmanni Chappuis, 1953
Harpacticoida	Parastenocarididae	Parastenocaridinae	Parastenocaris	Parastenocaris inferna Schminke, 1971
Harpacticoida	Parastenocarididae	Parastenocaridinae	Parastenocaris	Parastenocaris jeanneli Chappuis, 1924
Harpacticoida	Parastenocarididae	Parastenocaridinae	Parastenocaris	Parastenocaris kabiloides Enckell, 1965
Harpacticoida	Parastenocarididae	Parastenocaridinae	Parastenocaris	Parastenocaris karamani brevicauda Damian, 1958
Harpacticoida	Parastenocarididae	Parastenocaridinae	Parastenocaris	Parastenocaris karamani karamani Chappuis, 1937
Harpacticoida	Parastenocarididae	Parastenocaridinae	Parastenocaris	Parastenocaris latisetosa Damian & Botosaneanu, 1954
Harpacticoida	Parastenocarididae	Parastenocaridinae	Parastenocaris	Parastenocaris lusitanica Noodt & Galhano, 1969
Harpacticoida	Parastenocarididae	Parastenocaridinae	Parastenocaris	Parastenocaris mateusi Noodt & Galhano, 1969
Harpacticoida	Parastenocarididae	Parastenocaridinae	Parastenocaris	Parastenocaris minutissima Chappuis, 1937
Harpacticoida	Parastenocarididae	Parastenocaridinae	Parastenocaris	Parastenocaris mirabilis Kiefer, 1933
Harpacticoida	Parastenocarididae	Parastenocaridinae	Parastenocaris	Parastenocaris narentina Petkovski, 1959
Harpacticoida	Parastenocarididae	Parastenocaridinae	Parastenocaris	Parastenocaris nertensis Rouch, 1990
Harpacticoida	Parastenocarididae	Parastenocaridinae	Parastenocaris	Parastenocaris psammica Songeur, 1961
Harpacticoida	Parastenocarididae	Parastenocaridinae	Parastenocaris	Parastenocaris ranae Stoch, 2000
Harpacticoida	Parastenocarididae	Parastenocaridinae	Parastenocaris	Parastenocaris rascana Petkovski, 1959
Harpacticoida	Parastenocarididae	Parastenocaridinae	Parastenocaris	Parastenocaris reidae Cottarelli, Bruno & Berera, 2007
Harpacticoida	Parastenocarididae	Parastenocaridinae	Parastenocaris	Parastenocaris ruffoi Chappuis, 1954
Harpacticoida	Parastenocarididae	Parastenocaridinae	Parastenocaris	Parastenocaris sardoa Cottarelli & Torrisi, 1977
Harpacticoida	Parastenocarididae	Parastenocaridinae	Parastenocaris	Parastenocaris serbica Karanovic & Bobic, 1998
Harpacticoida	Parastenocarididae	Parastenocaridinae	Parastenocaris	Parastenocaris silvana Cottarelli, Bruno & Berera, 2000
Harpacticoida	Parastenocarididae	Parastenocaridinae	Parastenocaris	Parastenocaris similis macedonica Petkovski, 1959
Harpacticoida	Parastenocarididae	Parastenocaridinae	Parastenocaris	Parastenocaris similis similis Török, 1935
Harpacticoida	Parastenocarididae	Parastenocaridinae	Parastenocaris	Parastenocaris sp. 1
Harpacticoida	Parastenocarididae	Parastenocaridinae	Parastenocaris	Parastenocaris sp. 2
Harpacticoida	Parastenocarididae	Parastenocaridinae	Parastenocaris	Parastenocaris sp. 3
Harpacticoida	Parastenocarididae	Parastenocaridinae	Parastenocaris	Parastenocaris sp. I1
Harpacticoida	Parastenocarididae	Parastenocaridinae	Parastenocaris	Parastenocaris sp. I2
Harpacticoida	Parastenocarididae	Parastenocaridinae	Parastenocaris	Parastenocaris sp. I3
Harpacticoida	Parastenocarididae	Parastenocaridinae	Parastenocaris	Parastenocaris sp. I4
Harpacticoida	Parastenocarididae	Parastenocaridinae	Parastenocaris	Parastenocaris sp. J1
Harpacticoida	Parastenocarididae	Parastenocaridinae	Parastenocaris	Parastenocaris sp. J2
Harpacticoida	Parastenocarididae	Parastenocaridinae	Parastenocaris	Parastenocaris sp. ROM1
Harpacticoida	Parastenocarididae	Parastenocaridinae	Parastenocaris	Parastenocaris sp. ROM2
Harpacticoida	Parastenocarididae	Parastenocaridinae	Parastenocaris	Parastenocaris sp. ROM3
Harpacticoida	Parastenocarididae	Parastenocaridinae	Parastenocaris	Parastenocaris sp. S1
Harpacticoida	Parastenocarididae	Parastenocaridinae	Parastenocaris	Parastenocaris subterranea Damian, 1958
Harpacticoida	Parastenocarididae	Parastenocaridinae	Parastenocaris	Parastenocaris tenuis Borutzky, 1948
Harpacticoida	Parastenocarididae	Parastenocaridinae	Parastenocaris	Parastenocaris triphyda Cottarelli & Bruno, 1993
Harpacticoida	Parastenocarididae	Parastenocaridinae	Parastenocaris	Parastenocaris tumida Kiefer, 1961
Harpacticoida	Parastenocarididae	Parastenocaridinae	Parastenocaris	Parastenocaris tyrrhenidis Cottarelli, 1970
Harpacticoida	Parastenocarididae	Parastenocaridinae	Parastenocaris	Parastenocaris uncinata Damian & Botosaneanu, 1954
Harpacticoida	Parastenocarididae	Parastenocaridinae	Parastenocaris	Parastenocaris vandeli Rouch, 1988
Harpacticoida	Parastenocarididae	Parastenocaridinae	Parastenocaris	Parastenocaris vicesima dalmatina Petkovski, 1959
Harpacticoida	Parastenocarididae	Parastenocaridinae	Parastenocaris	Parastenocaris vicesima vicesima Klie, 1935
Harpacticoida	Parastenocarididae	Parastenocaridinae	Parastenocaris	Parastenocaris xyrophora Noodt & Galhano, 1969
Harpacticoida	Canthocamptidae	Canthocamptinae	Pesceus	Pesceus gasparoi (Stoch, 1998)
Harpacticoida	Phyllognathopodidae		Phyllognathopus	Phyllognathopus inexspectatus Galassi and De Laurentiis, 2011
Harpacticoida	Parastenocarididae	Fontinalicaridinae	Proserpinicaris	Proserpinicaris admete (Cottarelli, Fasano, Mura & Saporito, 1980)
Harpacticoida	Parastenocarididae	Fontinalicaridinae	Proserpinicaris	Proserpinicaris amalasuntae (Bruno & Cottarelli, 1998)
Harpacticoida	Parastenocarididae	Fontinalicaridinae	Proserpinicaris	Proserpinicaris cantabrica (Chappuis, 1937)
Harpacticoida	Parastenocarididae	Fontinalicaridinae	Proserpinicaris	Proserpinicaris cruzi (Noodt & Galhano, 1969)
Harpacticoida	Parastenocarididae	Fontinalicaridinae	Proserpinicaris	Proserpinicaris hispanica (Martinez Arbizu, 1997)
Harpacticoida	Parastenocarididae	Fontinalicaridinae	Proserpinicaris	Proserpinicaris ima (Cottarelli, 1989)
Harpacticoida	Parastenocarididae	Fontinalicaridinae	Proserpinicaris	Proserpinicaris kalypso (Pesce, Galassi & Cottarelli, 1988)
Harpacticoida	Parastenocarididae	Fontinalicaridinae	Proserpinicaris	Proserpinicaris mangini (Rouch, 1992)
Harpacticoida	Parastenocarididae	Fontinalicaridinae	Proserpinicaris	Proserpinicaris meridionalis (Rouch, 1990)
Harpacticoida	Parastenocarididae	Fontinalicaridinae	Proserpinicaris	Proserpinicaris moravica (Sterba, 1965)
Harpacticoida	Parastenocarididae	Fontinalicaridinae	Proserpinicaris	Proserpinicaris nicolasi (Rouch, 1996)
Harpacticoida	Parastenocarididae	Fontinalicaridinae	Proserpinicaris	Proserpinicaris pannonica (Török, 1935)
Harpacticoida	Parastenocarididae	Fontinalicaridinae	Proserpinicaris	Proserpinicaris phyllura (Kiefer, 1938)
Harpacticoida	Parastenocarididae	Fontinalicaridinae	Proserpinicaris	Proserpinicaris proserpina (Chappuis, 1938)
Harpacticoida	Parastenocarididae	Fontinalicaridinae	Proserpinicaris	Prosperpinicaris gorganensis (Kovalchuk and Kovalchuk, 1990)
Harpacticoida	Ectinosomatidae		Pseudectinosoma	Pseudectinosoma janineae Galassi et al., 1999
Harpacticoida	Ectinosomatidae		Pseudectinosoma	Pseudectinosoma kunzi Galassi, 1997
Harpacticoida	Ectinosomatidae		Pseudectinosoma	Pseudectinosoma reductum Galassi & De Laurentiis, 1997
Harpacticoida	Ectinosomatidae		Pseudectinosoma	Pseudectinosoma sp. G1
Harpacticoida	Ectinosomatidae		Pseudectinosoma	Pseudectinosoma sp. I1
Harpacticoida	Ectinosomatidae		Pseudectinosoma	Pseudectinosoma vandeli (Rouch, 1969)
Harpacticoida	Ameiridae	Ameirinae	Psyllocamptus	Psyllocamptus monachus Chappuis, 1938
Harpacticoida	Miraciidae	Diosaccinae	Schizopera	Schizopera (Schizopera) cicolanii Galassi & Pesce, 1988
Harpacticoida	Miraciidae	Diosaccinae	Schizopera	Schizopera (Schizopera) lagrecai Pesce & Galassi, 1987
Harpacticoida	Miraciidae	Diosaccinae	Schizopera	Schizopera (Schizopera) lindae Apostolov & Pesce, 1987
Harpacticoida	Miraciidae	Diosaccinae	Schizopera	Schizopera (Schizopera) subterranea Lang, 1948
Harpacticoida	Miraciidae	Diosaccinae	Schizopera	Schizopera sp. I1
Harpacticoida	Miraciidae	Diosaccinae	Schizopera	Schizopera sp. I2
Harpacticoida	Parastenocarididae	Parastenocaridinae	Simplicaris	Simplicaris lethaea Galassi & De Laurentiis, 2004
Harpacticoida	Parastenocarididae	Parastenocaridinae	Simplicaris	Simplicaris veneris (Cottarelli & Maiolini, 1980)
Harpacticoida	Canthocamptidae	Canthocamptinae	Spelaeocamptus	Spelaeocamptus incertus Petkovski, 1956
Harpacticoida	Canthocamptidae	Canthocamptinae	Spelaeocamptus	Spelaeocamptus spelaeus (Chappuis, 1925)
Harpacticoida	Parastenocarididae	Parastenocaridinae	Stammericaris	Stammericaris acherusia (Noodt, 1955)
Harpacticoida	Parastenocarididae	Parastenocaridinae	Stammericaris	Stammericaris amyclaea (Cottarelli, 1969)
Harpacticoida	Parastenocarididae	Parastenocaridinae	Stammericaris	Stammericaris destillans Bruno & Cottarelli 2017
Harpacticoida	Parastenocarididae	Parastenocaridinae	Stammericaris	Stammericaris diversitatis (Cottarelli & Bruno, 2012)
Harpacticoida	Parastenocarididae	Parastenocaridinae	Stammericaris	Stammericaris lorenzae (Pesce, Galassi & Cottarelli, 1995)
Harpacticoida	Parastenocarididae	Parastenocaridinae	Stammericaris	Stammericaris orcina (Chappuis, 1938)
Harpacticoida	Parastenocarididae	Parastenocaridinae	Stammericaris	Stammericaris pasquinii (Cottarelli, 1972)
Harpacticoida	Parastenocarididae	Parastenocaridinae	Stammericaris	Stammericaris phreatica (Chappuis, 1936)
Harpacticoida	Parastenocarididae	Parastenocaridinae	Stammericaris	Stammericaris stammeri stammeri (Chappuis, 1937)
Harpacticoida	Parastenocarididae	Parastenocaridinae	Stammericaris	Stammericaris trinacriae (Pesce, Galassi & Cottarelli, 1988)
Harpacticoida	Canthocamptidae	Epactophaninae	Stygepactophanes	Stygepactophanes jurassicus Moeschler & Rouch, 1984
Harpacticoida	Canthocamptidae	Epactophaninae	Stygepactophanes	Stygepactophanes occitanus Galassi & Fiers, 2019
Harpacticoida	Canthocamptidae	Epactophaninae	Stygepactophanes	Stygepactophanes sp. SLO2
Harpacticoida	Ameiridae	Ameirinae	Stygonitocrella	Stygonitocrella dubia (Chappuis, 1937)
Harpacticoida	Ameiridae	Ameirinae	Stygonitocrella	Stygonitocrella guadalfensis (Rouch, 1985)
Harpacticoida	Canthocamptidae	Canthocamptinae	Elaphoidella	Elaphoidella sp.
Harpacticoida	Canthocamptidae	Canthocamptinae	Elaphoidella	Elaphoidella leruthi ssp.
Harpacticoida	Ameiridae	Ameirinae	Nitocrella	Nitocrella hirta ssp.
Harpacticoida	Ameiridae	Ameirinae	Parapseudoleptomesochra	Parapseudoleptomesochra subterranea ssp.
Harpacticoida	Chappuisiidae		Chappuisius	Chappuisius sp.

## Sheet: CONS_fromCONS_UNCONS
Distances (in m) of the occurrences of the stygobitic harpacticoid species at the boundary of each CONS/UNCONS pair (CONS: aquifers in consolidated rocks; UNCONS: aquifers in unconsolidated sediments). The distances are computed for the species occurring in the CONS habitats (the respective country is indicated), from the boundary of the CONS/UNCONS pair up to 20 km far from the edge.
COUNTRY	SPECIES	DISTANCE (m)
Sweden	Proserpinicaris phyllura	0
France	Ceuthonectes gallicus	3.0349
France	Parapseudoleptomesochra subterranea ssp.	6.25528
Austria	Maraenobiotus brucei carpathicus	6.31719
France	Moraria (Moraria) catalana	6.31719
France	Nitocrella delayi	6.31719
France	Nitocrella gracilis	6.31719
France	Parapseudoleptomesochra subterranea ssp.	6.31719
France	Parapseudoleptomesochra subterranea ssp.	6.31719
Italy	Proserpinicaris proserpina	6.31719
Czech Republic	Elaphoidella elaphoides elaphoides	8.10812
Spain	Parapseudoleptomesochra fernandezi	8.10812
France	Clujensicaris dianae	18.1177
Norway	Parastenocaris glacialis	18.1177
Romania	Bryocamptus (Rheocamptus) unisaetosus	22.9584
France	Elaphoidella bouilloni	32.4205
Finland	Parastenocaris glacialis	32.4205
France	Ceuthonectes gallicus	35.2033
France	Moraria (Moraria) catalana	35.2033
France	Parapseudoleptomesochra subterranea ssp.	47.7209
France	Elaphoidella coiffati	57.3879
France	Nitocrella gracilis	57.3879
France	Parapseudoleptomesochra subterranea ssp.	62.8266
France	Parapseudoleptomesochra subterranea ssp.	70.8398
France	Parapseudoleptomesochra subterranea ssp.	72.9664
France	Antrocamptus chappuisi	75.7778
France	Ceuthonectes gallicus	83.3915
France	Parapseudoleptomesochra subterranea ssp.	88.9155
France	Parapseudoleptomesochra subterranea ssp.	89.5017
France	Bryocamptus (Rheocamptus) pyrenaicus	89.6139
France	Antrocamptus coiffaiti	94.0128
Romania	Proserpinicaris pannonica	95.6566
France	Ceuthonectes serbicus	105.703
Bulgaria	Elaphoidella elaphoides elaphoides	116.159
Austria	Elaphoidella phreatica phreatica	116.278
Finland	Parastenocaris glacialis	116.278
Bulgaria	Nitocrella tonsa	120.258
France	Parapseudoleptomesochra subterranea ssp.	120.258
France	Parapseudoleptomesochra subterranea ssp.	120.258
Turkey	Nitocrella stammeri	124.57
France	Ceuthonectes serbicus	128.047
Bulgaria	Elaphoidella karamani latifurcata	128.111
Bulgaria	Elaphoidella elaphoides elaphoides	138.801
France	Moraria (Moraria) catalana	138.801
France	Moraria (Moraria) catalana	141.018
France	Bryocamptus (Rheocamptus) pyrenaicus	146.913
Bulgaria	Nitocrella hirta hirta	156.352
France	Fontinalicaris fontinalis fontinalis	170.037
France	Parastenocaris psammica	170.037
France	Nitocrella gracilis	173.229
France	Nitocrella gracilis	174.218
France	Nitocrella delayi	181.195
France	Clujensicaris dianae	185.995
France	Parapseudoleptomesochra subterranea ssp.	202.618
France	Elaphoidella coiffati	207.479
France	Parastenocaris vandeli	207.479
France	Ceuthonectes gallicus	210.976
France	Ceuthonectes gallicus	210.976
France	Moraria (Moraria) catalana	210.976
France	Nitocrella gracilis	210.976
France	Parapseudoleptomesochra subterranea ssp.	211.044
France	Antrocamptus chappuisi	217.854
France	Moraria (Moraria) catalana	217.854
France	Antrocamptus catherinae	219.35
France	Nitocrella gracilis	229.26
France	Antrocamptus catherinae	229.858
France	Parastenocaris vandeli	229.858
France	Antrocamptus catherinae	241.741
France	Moraria (Moraria) catalana	241.741
France	Parapseudoleptomesochra subterranea subterranea	241.741
France	Elaphoidella coiffati	246.826
France	Antrocamptus catherinae	250.366
France	Proserpinicaris mangini	250.366
France	Antrocamptus catherinae	269.419
France	Antrocamptus catherinae	271.125
France	Parapseudoleptomesochra subterranea subterranea	281.016
France	Parapseudoleptomesochra subterranea ssp.	282.036
France	Ceuthonectes gallicus	305.22
France	Clujensicaris dianae	305.22
France	Elaphoidella bouilloni	305.22
France	Nitocrella delayi	305.22
France	Elaphoidella bouilloni	305.848
France	Elaphoidella bouilloni	308.953
France	Parapseudoleptomesochra subterranea ssp.	308.953
France	Parapseudoleptomesochra subterranea ssp.	309.116
France	Ceuthonectes gallicus	323.611
France	Nitocrella gracilis	323.611
France	Nitocrella gracilis	323.611
France	Parapseudoleptomesochra subterranea ssp.	323.611
France	Parastenocaris vandeli	323.611
France	Elaphoidella coiffati	324.39
France	Nitocrella gracilis	332.055
France	Nitocrella delayi	337.642
France	Parapseudoleptomesochra subterranea subterranea	343.17
France	Nitocrella delayi	343.78
France	Ceuthonectes gallicus	354.016
France	Parapseudoleptomesochra subterranea ssp.	355.563
France	Elaphoidella bouilloni	360.491
France	Elaphoidella bouilloni	360.491
France	Ceuthonectes gallicus	371.907
France	Elaphoidella coiffati	372.204
France	Parapseudoleptomesochra subterranea ssp.	378.651
France	Proserpinicaris mangini	378.651
France	Parapseudoleptomesochra subterranea ssp.	384.634
France	Parapseudoleptomesochra subterranea ssp.	388.489
France	Moraria (Moraria) catalana	397.255
France	Nitocrella gracilis	397.677
France	Elaphoidella coiffati	406.822
France	Elaphoidella coiffati	422.586
France	Parapseudoleptomesochra subterranea ssp.	427.083
Czech Republic	Proserpinicaris phyllura	436.417
Sweden	Parastenocaris glacialis	447.352
Bulgaria	Elaphoidella cavernicola	459.777
Bulgaria	Elaphoidella cavernicola	459.777
Slovakia	Elaphoidella elaphoides elaphoides	459.777
Bulgaria	Nitocrella neutra	469.431
Bulgaria	Elaphoidella cavernicola	471.613
Bulgaria	Elaphoidella elaphoides elaphoides	471.613
Bulgaria	Elaphoidella cavernicola	483.718
Bulgaria	Elaphoidella gracilis serrulata	491.269
Bulgaria	Elaphoidella elegantula	491.993
Poland	Bryocamptus (Echinocamptus) dacicus	496.488
Germany	Elaphoidella elaphoides elaphoides	496.488
France	Parastenocaris sp. J1	496.488
Slovakia	Elaphoidella elaphoides elaphoides	498.668
France	Elaphoidella vasconica	507.692
France	Bryocamptus (Rheocamptus) pyrenaicus	523.818
France	Nitocrellopsis elegans	523.962
France	Parastenocaris sp. J1	533.888
France	Stygepactophanes occitanus	533.888
France	Bryocamptus (Echinocamptus) dacicus	551.712
Finland	Proserpinicaris phyllura	566.406
France	Stygepactophanes occitanus	566.406
Bulgaria	Elaphoidella elaphoides angelovi	572.717
Bulgaria	Elaphoidella stygia	585.248
Spain	Bryocamptus (Rheocamptus) pyrenaicus	585.918
Spain	Bryocamptus (Rheocamptus) pyrenaicus	591.424
Slovakia	Elaphoidella elaphoides elaphoides	594.476
Bulgaria	Elaphoidella elegantula	606.688
France	Clujensicaris dianae	620.085
France	Parastenocaris sp. J1	620.085
France	Parastenocaris sp. J1	620.085
Finland	Proserpinicaris phyllura	620.085
Spain	Bryocamptus (Rheocamptus) balcanicus	622.634
Spain	Bryocamptus (Rheocamptus) pyrenaicus	626.031
Italy	Elaphoidella plutonis	633.88
Italy	Parapseudoleptomesochra italica	633.88
Italy	Elaphoidella elaphoides elaphoides	639.824
Bulgaria	Elaphoidella elegantula	639.824
Italy	Italicocaris italica	639.824
Italy	Italicocaris italica	639.853
Bulgaria	Ceuthonectes haemusi	641.712
Bulgaria	Elaphoidella parapostolovi	641.712
Sweden	Proserpinicaris phyllura	641.748
Germany	Elaphoidella phreatica phreatica	643.306
Italy	Elaphoidella sp. I1	645.282
Italy	Lessinocamptus sp. I2	652.782
Italy	Parastenocaris sp. I4	652.782
Italy	Moraria (Moraria) sp. I1	661.549
Sweden	Parastenocaris glacialis	678.294
France	Ceuthonectes serbicus	697.82
France	Fontinalicaris fontinalis fontinalis	697.82
France	Attheyella (Attheyella) sp. J1	721.096
France	Ceuthonectes serbicus	721.096
Bulgaria	Elaphoidella elaphoides borutzky	721.096
France	Parastenocaris psammica	721.096
Italy	Elaphoidella sp. I1	725.747
France	Moraria (Moraria) sp. J1	729.864
France	Parapseudoleptomesochra subterranea ssp.	729.864
Spain	Bryocamptus (Rheocamptus) pyrenaicus	740.908
France	Parapseudoleptomesochra subterranea ssp.	740.908
France	Parapseudoleptomesochra subterranea ssp.	740.908
France	Parapseudoleptomesochra subterranea ssp.	740.908
France	Parastenocaris sp. J1	742.12
Spain	Bryocamptus (Rheocamptus) pyrenaicus	749.349
France	Fontinalicaris fontinalis fontinalis	755.435
France	Parastenocaris psammica	755.435
Italy	Elaphoidella sp. I1	757.268
Italy	Lessinocamptus caoduroi	757.268
Italy	Lessinocamptus pivai	757.268
Italy	Moraria (Moraria) sp. I1	761.918
Italy	Ceuthonectes serbicus	764.393
Greece	Elaphoidella silverii	764.393
Greece	Elaphoidella silverii	764.393
Italy	Elaphoidella sp. I1	764.393
Italy	Lessinocamptus caoduroi	764.393
Italy	Lessinocamptus insoletus	764.393
Italy	Moraria (Moraria) sp. I1	764.393
Italy	Moraria (Moraria) sp. I1	764.393
Italy	Proserpinicaris amalasuntae	764.393
Italy	Proserpinicaris proserpina	764.393
Italy	Proserpinicaris proserpina	764.393
Italy	Stammericaris pasquinii	764.393
Italy	Stammericaris pasquinii	764.393
Italy	Proserpinicaris amalasuntae	769.889
Italy	Proserpinicaris amalasuntae	785.111
Italy	Parapseudoleptomesochra italica	785.458
Italy	Parapseudoleptomesochra italica	785.458
France	Bryocamptus (Rheocamptus) pyrenaicus	786.842
France	Elaphoidella vasconica	787.199
France	Elaphoidella vasconica	787.199
France	Nitocrellopsis elegans	787.995
France	Ceuthonectes serbicus	790.045
Slovakia	Elaphoidella elaphoides elaphoides	790.883
Slovakia	Elaphoidella elaphoides elaphoides	790.883
Spain	Bryocamptus (Rheocamptus) pyrenaicus	816.954
Italy	Bryocamptus (Rheocamptus) unisaetosus	816.954
France	Ceuthonectes serbicus	816.954
Germany	Chappuisius singeri	816.954
Czech Republic	Elaphoidella elaphoides elaphoides	816.954
Germany	Elaphoidella elaphoides elaphoides	816.954
Italy	Elaphoidella plutonis	816.954
Italy	Italicocaris italica	816.954
Italy	Lessinocamptus insoletus	816.954
Italy	Nitocrella psammophila	816.954
Italy	Parastenocaris gertrudae	816.954
Italy	Moraria (Moraria) stankovitchi	817.736
Italy	Ceuthonectes serbicus	820.808
Italy	Moraria (Moraria) sp. I1	820.808
Romania	Spelaeocamptus spelaeus	820.808
France	Ceuthonectes gallicus	822.323
France	Ceuthonectes serbicus	822.986
Italy	Moraria (Moraria) sp. I1	835.337
Iceland	Parastenocaris glacialis	835.337
France	Parastenocaris sp. J2	835.337
Slovakia	Elaphoidella elaphoides elaphoides	845.921
Italy	Schizopera (Schizopera) cicolanii	851.388
Sweden	Parastenocaris glacialis	864.631
France	Elaphoidella phreatica phreatica	884.163
France	Moraria (Moraria) sp. J1	884.163
France	Ceuthonectes serbicus	885.047
Italy	Lessinocamptus insoletus	888.587
Italy	Cottarellicaris rivi	917.363
Italy	Nitocrella stammeri	935.315
Italy	Nitocrella stammeri	946.726
France	Ceuthonectes serbicus	947.849
France	Elaphoidella phreatica phreatica	947.849
Slovenia	Bryocamptus (Rheocamptus) balcanicus	948.049
France	Ceuthonectes serbicus	948.049
France	Ceuthonectes sp. J1	948.049
Slovenia	Elaphoidella cvetkae	948.049
France	Moraria (Moraria) sp. J1	948.049
France	Parastenocaris sp. J2	948.049
France	Ceuthonectes gallicus	957.393
Austria	Horstkurtcaris nolli nolli	957.393
France	Nitocrella gracilis	957.393
France	Nitocrella gracilis	970.004
France	Nitocrella gracilis	970.043
France	Parapseudoleptomesochra subterranea ssp.	970.043
France	Parapseudoleptomesochra subterranea ssp.	970.043
France	Elaphoidella infernalis	970.849
Slovenia	Bryocamptus (Rheocamptus) balcanicus	1001.14
Slovenia	Elaphoidella cvetkae	1001.14
Italy	Italicocaris italica	1001.14
Italy	Parastenocaris gertrudae	1001.14
Romania	Ceuthonectes serbicus	1004.57
Switzerland	Ceuthonectes serbicus	1017.51
France	Nitocrella gracilis	1019.9
Spain	Bryocamptus (Rheocamptus) pyrenaicus	1021.61
Italy	Stammericaris orcina	1022.65
Finland	Proserpinicaris phyllura	1031.87
Italy	Parastenocaris gertrudae	1036.28
Italy	Bryocamptus (Echinocamptus) dacicus	1036.29
France	Ceuthonectes serbicus	1036.29
France	Elaphoidella phreatica phreatica	1036.29
Italy	Italicocaris italica	1036.29
Italy	Italicocaris italica	1036.29
Czech Republic	Elaphoidella elaphoides elaphoides	1061.53
Romania	Elaphoidella phreatica phreatica	1062.12
Germany	Chappuisius inopinus	1062.42
Germany	Chappuisius singeri	1062.42
Germany	Chappuisius singeri	1062.42
Italy	Lessinocamptus pivai	1062.42
Italy	Moraria (Moraria) sp. I1	1062.42
Switzerland	Nitocrella tirolensis	1062.42
Italy	Lessinocamptus pivai	1075.99
Italy	Moraria (Moraria) sp. I1	1077.58
France	Ceuthonectes serbicus	1108.98
Italy	Ceuthonectes serbicus	1108.98
Italy	Lessinocamptus pivai	1108.98
Italy	Moraria (Moraria) sp. I1	1108.98
Italy	Nitocrella stammeri	1111.16
Italy	Schizopera (Schizopera) subterranea	1118.53
Italy	Nitocrella stammeri	1120.55
Italy	Lessinocamptus pivai	1136.55
Italy	Nitocrella pescei	1155.54
France	Ceuthonectes serbicus	1167.53
Romania	Elaphoidella romanica	1177.05
Romania	Elaphoidella phreatica phreatica	1193.29
Spain	Bryocamptus (Rheocamptus) pyrenaicus	1214.46
Switzerland	Stygepactophanes jurassicus	1214.46
France	Ceuthonectes serbicus	1218.63
France	Elaphoidella phreatica phreatica	1230.52
Spain	Bryocamptus (Rheocamptus) pyrenaicus	1235.07
Spain	Nitocrellopsis elegans	1252.14
Spain	Elaphoidella vasconica	1268.71
Spain	Bryocamptus (Rheocamptus) pyrenaicus	1271.81
France	Ceuthonectes serbicus	1289.45
Italy	Ceuthonectes serbicus	1289.45
Italy	Lessinocamptus insoletus	1289.45
Italy	Lessinocamptus insoletus	1289.45
Italy	Lessinocamptus insoletus	1289.45
Italy	Lessinocamptus sp. I2	1289.45
France	Moraria (Moraria) sp. J1	1289.45
Italy	Nitocrella psammophila	1289.45
Italy	Paramorariopsis sp. I1	1289.45
Italy	Lessinocamptus pivai	1290.4
Switzerland	Stygepactophanes jurassicus	1290.4
Spain	Bryocamptus (Rheocamptus) pyrenaicus	1311.89
France	Ceuthonectes gallicus	1322.85
France	Ceuthonectes gallicus	1328.5
France	Clujensicaris dianae	1328.5
France	Clujensicaris dianae	1328.5
France	Elaphoidella infernalis	1328.5
France	Elaphoidella infernalis	1328.5
France	Elaphoidella phreatica phreatica	1328.5
Italy	Lessinocamptus pivai	1328.5
Slovenia	Morariopsis scotenophila	1328.5
Italy	Parapseudoleptomesochra italica	1328.5
France	Parapseudoleptomesochra subterranea ssp.	1328.5
France	Parapseudoleptomesochra subterranea ssp.	1328.5
France	Attheyella (Attheyella) sp. J1	1330.02
Greece	Bryocamptus (Rheocamptus) unisaetosus	1336.38
Greece	Elaphoidella simplex simplex	1345.1
Greece	Maraenobiotus brucei carpathicus	1345.1
Portugal	Parastenocaris mateusi	1345.1
Germany	Chappuisius singeri	1348.46
Portugal	Parastenocaris xyrophora	1348.46
Portugal	Proserpinicaris cruzi	1348.46
France	Parastenocaris sp. J1	1352.84
France	Clujensicaris glareola (Hertzog, 1936)	1363.54
France	Parastenocaris sp. J1	1376.46
France	Ceuthonectes serbicus	1382.54
France	Elaphoidella phreatica phreatica	1385.08
Spain	Bryocamptus (Rheocamptus) pyrenaicus	1426.73
Italy	Ceuthonectes serbicus	1426.73
Slovenia	Bryocamptus (Rheocamptus) unisaetosus	1432.18
Slovenia	Elaphoidella jeanneli	1469.2
Slovenia	Elaphoidella karstica	1475.11
Slovenia	Stygepactophanes sp. SLO2	1475.11
Slovenia	Morariopsis scotenophila	1475.16
Slovenia	Elaphoidella cvetkae	1487.9
Slovenia	Horstkurtcaris nolli alpina	1504.68
Slovenia	Elaphoidella jeanneli	1505.21
Slovenia	Moraria (Moraria) stankovitchi	1506.49
Slovenia	Morariopsis scotenophila	1506.49
France	Fontinalicaris fontinalis fontinalis	1510.89
Bulgaria	Nitocrellopsis intermedia	1516.32
Bulgaria	Nitocrella neutra	1522.27
Bulgaria	Parapseudoleptomesochra subterranea subterranea	1530.31
Bulgaria	Stammericaris phreatica	1535.34
Bulgaria	Bryocamptus (Echinocamptus) dacicus	1537.47
Bulgaria	Elaphoidella elaphoides fonticola	1537.47
France	Clujensicaris glareola (Hertzog, 1936)	1540.13
France	Clujensicaris glareola (Hertzog, 1936)	1546.64
France	Ceuthonectes serbicus	1549.06
France	Elaphoidella phreatica phreatica	1565.16
France	Parastenocaris sp. J1	1568.47
Spain	Bryocamptus (Rheocamptus) pyrenaicus	1570.53
Greece	Megastygonitocrella petkovskii	1572.93
Sweden	Parastenocaris glacialis	1572.93
Greece	Elaphoidella elaphoides elaphoides	1574.91
France	Ceuthonectes serbicus	1605.97
Serbia	Moraria (Moraria) stankovitchi	1605.97
Finland	Parastenocaris brevipes	1605.97
Ukraine	Prosperpinicaris gorganensis	1605.97
Romania	Bryocamptus (Rheocamptus) unisaetosus	1609.94
Romania	Bryocamptus (Echinocamptus) dacicus	1610.9
Croatia	Bryocamptus (Rheocamptus) pyrenaicus	1622.42
Macedonia	Moraria (Moraria) mrazeki macedonica	1622.42
Macedonia	Bryocamptus (Rheocamptus) unisaetosus	1625.31
Spain	Parapseudoleptomesochra minoricae	1627.44
Macedonia	Spelaeocamptus incertus	1641.67
France	Elaphoidella phreatica phreatica	1642.31
Italy	Bryocamptus sp. I1	1677.8
Slovenia	Morariopsis scotenophila	1677.8
Italy	Nitocrella stammeri	1677.8
Italy	Nitocrella stammeri	1681.68
Italy	Bryocamptus (Rheocamptus) dentatus	1687.5
Italy	Nitocrella stammeri	1689.3
Italy	Nitocrella stammeri	1703.5
Italy	Nitocrella stammeri	1745.53
Bosnia and Herzegovina	Nitocrella hirta hirta	1746.84
Romania	Spelaeocamptus spelaeus	1746.96
Italy	Parastenocaris triphyda	1766.54
Romania	Bryocamptus (Echinocamptus) dacicus	1781.66
Slovenia	Morariopsis scotenophila	1783.28
Slovakia	Elaphoidella elaphoides elaphoides	1814.71
Romania	Ceuthonectes serbicus	1817.76
Sweden	Proserpinicaris phyllura	1817.76
Spain	Bryocamptus (Rheocamptus) pyrenaicus	1818.92
Switzerland	Parastenocaris glacialis	1832.67
Bulgaria	Nitocrella hirta hirta	1838.66
Bulgaria	Nitocrella hirta hirta	1874.61
Bulgaria	Nitocrella neutra	1877.86
Spain	Bryocamptus (Rheocamptus) balcanicus	1880.68
France	Clujensicaris dianae	1889.13
France	Bryocamptus (Rheocamptus) pyrenaicus	1891.56
Bulgaria	Ceuthonectes serbicus	1911.75
France	Elaphoidella phreatica phreatica	1911.75
Bulgaria	Elaphoidella tenera	1927.98
Bulgaria	Elaphoidella necessaria	1949.15
Bulgaria	Stammericaris phreatica	1949.15
Bulgaria	Elaphoidella phreatica phreatica	1952.61
Bulgaria	Bryocamptus (Rheocamptus) aquaeductus	1964.28
Bulgaria	Bryocamptus (Echinocamptus) dacicus	1974.14
Bulgaria	Parastenocaris karamani karamani	1974.14
Spain	Bryocamptus (Rheocamptus) pyrenaicus	1985.77
France	Elaphoidella phreatica phreatica	1985.77
France	Ceuthonectes serbicus	2014.69
France	Bryocamptus (Rheocamptus) pyrenaicus	2026.75
Romania	Stammericaris phreatica	2032.45
France	Ceuthonectes serbicus	2038.3
France	Moraria (Moraria) sp. J1	2038.3
Finland	Parastenocaris glacialis	2038.3
Slovenia	Bryocamptus (Rheocamptus) borus	2067.79
Slovenia	Bryocamptus (Rheocamptus) pyrenaicus	2067.79
Slovenia	Stygepactophanes sp. SLO2	2067.79
Slovenia	Horstkurtcaris nolli alpina	2077
Slovenia	Bryocamptus (Rheocamptus) balcanicus	2077.46
France	Ceuthonectes serbicus	2077.46
France	Elaphoidella phreatica phreatica	2077.46
France	Moraria (Moraria) sp. J1	2077.46
Greece	Nitocrella slovenica	2077.46
Slovenia	Parastenocaris andreji	2077.46
Slovakia	Parastenocaris husmanni	2077.46
Italy	Nitocrella beatricis	2085.06
Italy	Ceuthonectes pescei	2096.89
Italy	Elaphoidella janas	2096.89
Italy	Parastenocaris triphyda	2096.89
Switzerland	Parastenocaris glacialis	2100.79
Albania	Elaphoidella elaphoides elaphoides	2110.93
Albania	Elaphoidella elaphoides elaphoides	2133.46
Italy	Nitocrella stammeri	2133.46
Bulgaria	Nitokra stygia	2133.46
Italy	Psyllocamptus monachus	2133.46
Greece	Elaphoidella elaphoides elaphoides	2133.8
Denmark	Proserpinicaris phyllura	2138.21
Italy	Bryocamptus (Rheocamptus) unisaetosus	2142.42
Spain	Bryocamptus (Rheocamptus) pyrenaicus	2146.54
France	Ceuthonectes serbicus	2146.54
Germany	Chappuisius singeri	2146.54
France	Fontinalicaris fontinalis fontinalis	2146.54
Italy	Moraria (Moraria) stankovitchi	2146.54
Italy	Morariopsis scotenophila	2146.54
Sweden	Parastenocaris vicesima vicesima	2146.54
France	Parapseudoleptomesochra subterranea ssp.	2149.38
Sweden	Parastenocaris glacialis	2154.08
France	Moraria (Moraria) sp. J1	2156.78
France	Elaphoidella phreatica phreatica	2176.47
Slovenia	Paramorariopsis anae	2186.88
Slovenia	Ceuthonectes serbicus	2191.58
Slovenia	Bryocamptus (Echinocamptus) dacicus	2200.28
Slovenia	Elaphoidella jeanneli	2215.89
France	Elaphoidella phreatica phreatica	2217.79
Romania	Maraenobiotus brucei carpathicus	2224.01
Italy	Nitocrella psammophila	2224.01
Romania	Spelaeocamptus spelaeus	2234.67
France	Parastenocaris sp. J2	2237.76
France	Elaphoidella leruthi meridionalis	2254.62
France	Elaphoidella leruthi meridionalis	2276.19
France	Stammericaris stammeri stammeri	2283.68
France	Clujensicaris dianae	2290.07
France	Cottarellicaris gallicus	2308.49
France	Parastenocaris dentulata	2325.79
Finland	Parastenocaris brevipes	2328.59
France	Elaphoidella leruthi meridionalis	2332.9
France	Michelicaris micheli	2337.96
Finland	Parastenocaris glacialis	2342.38
France	Bryocamptus (Rheocamptus) pyrenaicus	2345.37
Italy	Elaphoidella cvetkae	2345.95
Serbia	Elaphoidella elaphoides elaphoides	2345.95
Italy	Nitocrella juturna	2345.95
Italy	Parapseudoleptomesochra italica	2345.95
France	Bryocamptus sp. J1	2374.81
Switzerland	Ceuthonectes serbicus	2374.81
Switzerland	Ceuthonectes serbicus	2374.81
France	Clujensicaris dianae	2374.81
France	Elaphoidella brevicaudata	2374.81
Italy	Moraria (Moraria) sp. I1	2374.81
Switzerland	Parastenocaris glacialis	2374.81
France	Attheyella (Attheyella) sp. J1	2379.47
Italy	Ceuthonectes serbicus	2379.47
Slovakia	Elaphoidella elaphoides elaphoides	2379.47
Italy	Nitocrella psammophila	2379.47
Germany	Elaphoidella elaphoides elaphoides	2390.29
Germany	Elaphoidella elaphoides elaphoides	2390.29
Italy	Bryocamptus (Echinocamptus) dacicus	2404.76
Spain	Bryocamptus (Rheocamptus) pyrenaicus	2404.76
France	Ceuthonectes serbicus	2404.76
Italy	Elaphoidella cvetkae	2404.76
Slovakia	Elaphoidella elaphoides elaphoides	2404.76
Italy	Moraria (Moraria) sp. I1	2404.76
Switzerland	Parastenocaris glacialis	2404.76
Romania	Spelaeocamptus spelaeus	2404.76
Spain	Bryocamptus (Rheocamptus) pyrenaicus	2407.56
France	Nitocrella gracilis	2412.94
France	Parapseudoleptomesochra subterranea ssp.	2431.06
France	Attheyella (Attheyella) sp. J1	2455.91
France	Elaphoidella phreatica phreatica	2459.07
Italy	Lessinocamptus sp. I2	2477.35
Italy	Ceuthonectes serbicus	2489.07
Finland	Proserpinicaris phyllura	2490.79
Italy	Ceuthonectes serbicus	2494.68
Greece	Nitocrella maggii	2494.68
Iceland	Parastenocaris glacialis	2498.33
Spain	Moraria (Moraria) sp. S1	2502.58
Finland	Parastenocaris glacialis	2525.81
Switzerland	Parastenocaris glacialis	2545.92
Sweden	Parastenocaris glacialis	2545.92
France	Ceuthonectes serbicus	2554.17
Italy	Ceuthonectes serbicus	2554.17
Sweden	Parastenocaris glacialis	2554.17
Romania	Spelaeocamptus spelaeus	2554.17
France	Elaphoidella phreatica phreatica	2576.1
France	Attheyella (Attheyella) sp. J1	2617.77
France	Elaphoidella leruthi meridionalis	2620.74
Italy	Elaphoidella sp. A	2626.97
Greece	Nitocrella stammeri	2637.3
Bulgaria	Nitocrella hirta hirta	2647.97
Sweden	Parastenocaris glacialis	2647.97
Switzerland	Parastenocaris glacialis	2651.33
Italy	Ceuthonectes serbicus	2675.13
Ukraine	Elaphoidella elaphoides elaphoides	2677.8
France	Elaphoidella phreatica phreatica	2700.46
France	Ceuthonectes gallicus	2716.85
France	Antrocamptus coiffaiti	2719.52
Spain	Ceuthonectes sp. S2	2721.05
France	Elaphoidella leruthi meridionalis	2721.05
France	Nitocrella sp.	2725.83
Spain	Nitocrella stammeri	2725.83
Italy	Ectinosomatidae gen. I1 sp. I1	2727.18
Spain	Bryocamptus (Rheocamptus) pyrenaicus	2759.85
France	Parapseudoleptomesochra subterranea ssp.	2759.85
France	Parapseudoleptomesochra subterranea ssp.	2759.85
France	Parapseudoleptomesochra subterranea ssp.	2759.85
France	Parapseudoleptomesochra subterranea ssp.	2759.85
Montenegro	Moraria (Moraria) jana	2766.27
Serbia	Ceuthonectes serbicus	2768.76
Italy	Bryocamptus (Echinocamptus) dacicus	2770.88
Italy	Elaphoidella cvetkae	2788.79
Italy	Bryocamptus (Echinocamptus) dacicus	2800.51
Slovenia	Bryocamptus (Rheocamptus) balcanicus	2800.51
Slovenia	Bryocamptus (Rheocamptus) balcanicus	2800.51
Italy	Ceuthonectes serbicus	2800.51
France	Ceuthonectes serbicus	2800.51
Italy	Ceuthonectes serbicus	2800.51
Italy	Elaphoidella cvetkae	2800.51
France	Moraria (Moraria) sp. J1	2800.51
Italy	Moraria (Moraria) stankovitchi	2800.51
France	Parastenocaris sp. J2	2800.51
Finland	Proserpinicaris phyllura	2800.51
France	Elaphoidella phreatica phreatica	2820.56
Germany	Fontinalicaris fontinalis fontinalis	2820.56
Spain	Parapseudoleptomesochra subterranea subterranea	2820.56
Romania	Parastenocaris aquaeducta	2820.56
Finland	Proserpinicaris phyllura	2848.48
France	Ceuthonectes serbicus	2863
France	Elaphoidella phreatica phreatica	2863.45
France	Ceuthonectes serbicus	2863.96
France	Clujensicaris glareola (Hertzog, 1936)	2872.63
France	Ceuthonectes serbicus	2891.1
France	Attheyella (Attheyella) sp. J1	2904.5
Italy	Ceuthonectes serbicus	2904.5
Romania	Spelaeocamptus spelaeus	2906.83
Romania	Spelaeocamptus spelaeus	2909.7
Romania	Spelaeocamptus spelaeus	2909.7
France	Elaphoidella phreatica phreatica	2910.71
France	Ceuthonectes serbicus	2923.44
Romania	Elaphoidella phreatica phreatica	2923.44
France	Attheyella (Attheyella) sp. J1	2935.12
Italy	Ceuthonectes serbicus	2935.12
France	Elaphoidella phreatica phreatica	2935.12
Italy	Moraria (Moraria) sp. I1	2935.12
Finland	Proserpinicaris phyllura	2935.12
Italy	Lessinocamptus sp. I1	2955.8
France	Fontinalicaris fontinalis borea	2979.66
Sweden	Parastenocaris glacialis	2985.28
Austria	Elaphoidella phreatica phreatica	3016.07
France	Ceuthonectes serbicus	3017.85
Switzerland	Parastenocaris glacialis	3021.9
Romania	Spelaeocamptus spelaeus	3021.9
Romania	Spelaeocamptus spelaeus	3021.9
Italy	Elaphoidella pseudophreatica	3022.04
Italy	Ceuthonectes serbicus	3035.36
France	Attheyella (Attheyella) sp. J1	3039.28
France	Ceuthonectes gallicus	3105.51
France	Elaphoidella bouilloni	3128.55
France	Ceuthonectes bulbiseta	3134.62
France	Ceuthonectes gallicus	3134.62
France	Ceuthonectes bulbiseta	3160.22
France	Ceuthonectes gallicus	3160.22
France	Ceuthonectes gallicus	3160.22
France	Ceuthonectes gallicus	3160.22
France	Elaphoidella leruthi meridionalis	3160.22
France	Elaphoidella leruthi meridionalis	3160.22
France	Elaphoidella leruthi meridionalis	3160.22
France	Elaphoidella leruthi meridionalis	3160.22
France	Ceuthonectes gallicus	3175.46
France	Elaphoidella leruthi meridionalis	3175.46
France	Elaphoidella leruthi meridionalis	3180.11
France	Ceuthonectes gallicus	3185.67
France	Ceuthonectes gallicus	3185.67
France	Ceuthonectes gallicus	3190.91
France	Elaphoidella boui	3220.2
France	Elaphoidella leruthi meridionalis	3225.93
Greece	Elaphoidella elaphoides elaphoides	3226.41
Italy	Lessinocamptus insoletus	3226.41
Italy	Parastenocaris gertrudae	3226.41
Italy	Elaphoidella cvetkae	3236.23
France	Elaphoidella leruthi leruthi	3236.23
Sweden	Parastenocaris glacialis	3236.23
France	Attheyella (Attheyella) sp. J1	3287.84
Switzerland	Parapseudoleptomesochra italica	3301.64
Austria	Elaphoidella phreatica phreatica	3328.73
Slovenia	Bryocamptus (Rheocamptus) balcanicus	3341.77
Italy	Bryocamptus (Rheocamptus) dentatus	3351.76
Italy	Elaphoidella cvetkae	3351.76
Italy	Elaphoidella cvetkae	3351.76
Romania	Spelaeocamptus spelaeus	3351.76
Macedonia	Elaphoidella tenera	3356.43
Italy	Nitocrella psammophila	3364.81
France	Ceuthonectes serbicus	3371.61
France	Moraria (Moraria) sp. J1	3371.61
Romania	Spelaeocamptus spelaeus	3371.61
Romania	Spelaeocamptus spelaeus	3394.09
Romania	Maraenobiotus brucei carpathicus	3411.02
Romania	Bryocamptus (Rheocamptus) unisaetosus	3414.95
Romania	Maraenobiotus brucei carpathicus	3419.29
France	Bryocamptus (Rheocamptus) dentatus	3423.74
France	Ceuthonectes gallicus	3423.74
Italy	Lessinocamptus pivai	3423.74
Italy	Moraria (Moraria) sp. I1	3423.74
Italy	Paramorariopsis sp. I1	3423.74
France	Cottarellicaris gallicus	3443.26
France	Bryocamptus (Rheocamptus) pyrenaicus	3502.14
France	Bryocamptus (Rheocamptus) dentatus	3505.24
France	Stammericaris stammeri stammeri	3526.01
Italy	Moraria (Moraria) stankovitchi	3528.1
Serbia	Parastenocaris serbica	3528.1
Serbia	Bryocamptus (Rheocamptus) borus	3531.26
Italy	Bryocamptus (Echinocamptus) dacicus	3534.94
Spain	Bryocamptus (Rheocamptus) pyrenaicus	3549.6
France	Clujensicaris glareola (Hertzog, 1936)	3549.6
France	Moraria (Moraria) sp. J1	3549.6
France	Parastenocaris sp. J2	3549.6
France	Attheyella (Attheyella) sp. J1	3554.49
France	Ceuthonectes serbicus	3559.1
Germany	Nitocrella chappuisi	3582.72
France	Elaphoidella phreatica phreatica	3596.01
Spain	Bryocamptus (Rheocamptus) pyrenaicus	3599.63
Sweden	Proserpinicaris phyllura	3599.63
Italy	Parastenocaris gertrudae	3599.81
Sweden	Proserpinicaris phyllura	3599.81
Slovenia	Bryocamptus (Rheocamptus) pyrenaicus	3627.69
Croatia	Elaphoidella elaphoides elaphoides	3692.69
Croatia	Nitocrella psammophila	3693.35
Sweden	Parastenocaris glacialis	3701.49
Italy	Nitocrella stammeri	3708.17
Italy	Ceuthonectes serbicus	3716.61
Spain	Bryocamptus (Rheocamptus) balcanicus	3723.8
Spain	Stammericaris stammeri stammeri	3723.8
Spain	Stammericaris stammeri stammeri	3760.27
Spain	Stammericaris stammeri stammeri	3770.7
Spain	Bryocamptus (Rheocamptus) pyrenaicus	3775.47
France	Attheyella (Attheyella) sp. J1	3785.68
Slovakia	Elaphoidella elaphoides elaphoides	3785.68
Italy	Nitocrella psammophila	3785.68
Italy	Nitocrella stammeri	3798.88
Ukraine	Elaphoidella elaphoides elaphoides	3807.52
France	Parapseudoleptomesochra subterranea ssp.	3821.42
Spain	Proserpinicaris phyllura	3835.74
Slovakia	Elaphoidella elaphoides elaphoides	3836.29
Romania	Bryocamptus (Rheocamptus) unisaetosus	3836.55
Italy	Moraria (Moraria) sp. I1	3836.55
Romania	Spelaeocamptus spelaeus	3853.22
France	Attheyella (Attheyella) sp. J1	3872.6
France	Ceuthonectes serbicus	3874.73
Macedonia	Bryocamptus (Rheocamptus) balcanicus	3896.01
France	Ceuthonectes sp. J1	3898.14
Spain	Bryocamptus (Rheocamptus) pyrenaicus	3898.34
Spain	Ceuthonectes sp. S1	3898.34
Bulgaria	Elaphoidella iskrecensis	3898.34
Bulgaria	Elaphoidella pandurskyi	3898.34
Spain	Proserpinicaris phyllura	3898.34
Spain	Proserpinicaris phyllura	3898.34
Bulgaria	Elaphoidella iskrecensis	3905.54
Slovenia	Bryocamptus (Rheocamptus) pyrenaicus	3929.08
France	Elaphoidella cavatica	3929.08
Finland	Proserpinicaris phyllura	3982.29
Italy	Nitocrella psammophila	3983.94
Italy	Lessinocamptus insoletus	3985.29
France	Elaphoidella leruthi meridionalis	3998.33
France	Ceuthonectes gallicus	4004.26
France	Nitocrella hirta hirta	4004.26
France	Nitocrella omega	4004.26
France	Nitocrella gr. hirta sp. F1	4014.17
Slovenia	Ceuthonectes rouchi	4017.56
Slovenia	Ceuthonectes serbicus	4017.56
Slovenia	Elaphoidella jeanneli	4017.56
France	Pseudectinosoma vandeli	4017.56
Slovenia	Nitocrella sp.	4043.79
Slovenia	Bryocamptus (Echinocamptus) dacicus	4049.32
Norway	Proserpinicaris phyllura	4067.18
Spain	Clujensicaris dianae	4071.82
Spain	Bryocamptus (Rheocamptus) pyrenaicus	4089.38
Italy	Elaphoidella cvetkae	4089.38
Italy	Parastenocaris sp. I1	4110.48
Italy	Parastenocaris sp. I1	4111.62
Slovakia	Elaphoidella elaphoides elaphoides	4113.62
Germany	Chappuisius singeri	4117.78
France	Elaphoidella mauro	4123.06
France	Elaphoidella mauro	4151.33
Spain	Bryocamptus (Rheocamptus) pyrenaicus	4154.2
Italy	Proserpinicaris proserpina	4154.2
France	Ceuthonectes gallicus	4172
Italy	Parapseudoleptomesochra italica	4172
Italy	Ceuthonectes serbicus	4180.91
Italy	Elaphoidella pseudophreatica	4180.91
Slovakia	Elaphoidella elaphoides elaphoides	4186.25
Italy	Nitocrella psammophila	4201.86
Italy	Bryocamptus (Echinocamptus) dacicus	4207.9
Finland	Parastenocaris glacialis	4214.64
France	Attheyella (Attheyella) sp. J1	4236.84
France	Ceuthonectes gallicus	4236.84
Romania	Bryocamptus (Rheocamptus) unisaetosus	4243.58
France	Parastenocaris sp. J1	4243.58
Italy	Elaphoidella cvetkae	4261.51
Italy	Bryocamptus (Echinocamptus) dacicus	4276.31
Sweden	Proserpinicaris phyllura	4283.1
Germany	Proserpinicaris phyllura	4286.39
Switzerland	Parastenocaris glacialis	4310.82
Slovenia	Paramorariopsis anae	4311.18
Italy	Lessinocamptus pivai	4343.52
Italy	Moraria (Moraria) sp. I1	4343.52
Italy	Parastenocaris sp. I4	4353.26
Italy	Ceuthonectes serbicus	4355.89
Italy	Moraria (Moraria) stankovitchi	4355.89
Italy	Ceuthonectes serbicus	4397.67
France	Ceuthonectes serbicus	4400.92
Italy	Elaphoidella sp. I1	4420.44
Italy	Elaphoidella sp. I1	4463.86
Italy	Lessinocamptus sp. A	4469.28
Italy	Elaphoidella sp. I1	4470.39
Italy	Lessinocamptus sp. A	4508.91
Germany	Horstkurtcaris nolli nolli	4516.38
Greece	Elaphoidella moreae	4520.05
Romania	Bryocamptus (Rheocamptus) unisaetosus	4556.81
Italy	Elaphoidella cvetkae	4575.34
Italy	Bryocamptus (Echinocamptus) dacicus	4598.06
Italy	Cottarellicaris oligoalina	4598.06
Italy	Elaphoidella mabelae	4598.06
Italy	Nitocrella psammophila	4598.06
Italy	Nitocrella psammophila	4598.06
Italy	Parapseudoleptomesochra italica	4598.06
Italy	Elaphoidella cvetkae	4675.79
Romania	Elaphoidella simplex simplex	4675.79
Italy	Bryocamptus (Echinocamptus) dacicus	4685.93
France	Ceuthonectes gallicus	4700.04
France	Ceuthonectes gallicus	4716.45
France	Attheyella (Attheyella) sp. J1	4731.16
France	Attheyella (Attheyella) sp. J1	4731.16
Romania	Elaphoidella simplex simplex	4731.16
Slovenia	Morariopsis dumonti	4731.16
Italy	Elaphoidella cvetkae	4746.51
Italy	Parapseudoleptomesochra italica	4766.44
Italy	Elaphoidella phreatica phreatica	4782.77
Italy	Nitocrella pescei	4782.77
Bulgaria	Bryocamptus (Echinocamptus) dacicus	4787.39
Italy	Ceuthonectes serbicus	4787.39
Italy	Nitocrella stammeri	4787.39
Italy	Moraria sp. 1	4787.51
Italy	Maraenobiotus sp. 1	4792.22
Italy	Moraria (Moraria) stankovitchi	4792.22
Italy	Nitocrella psammophila	4792.22
France	Elaphoidella cavatica	4845.36
Italy	Maraenobiotus sp. 1	4845.36
Bulgaria	Nitocrella hirta hirta	4857.66
France	Ceuthonectes gallicus	4868.51
France	Nitocrella sp.	4884.46
France	Ceuthonectes gallicus	4894.88
France	Ceuthonectes gallicus	4898.85
France	Ceuthonectes gallicus	4914.38
France	Ceuthonectes serbicus	4914.38
France	Elaphoidella leruthi leruthi	4914.38
France	Elaphoidella leruthi leruthi	4914.38
Italy	Nitocrella morettii	4914.38
Sweden	Parastenocaris glacialis	4914.38
Spain	Proserpinicaris hispanica	4914.38
Italy	Italicocaris italica	4915.29
France	Attheyella (Attheyella) sp. J1	4926.18
France	Attheyella (Attheyella) sp. J1	4967.58
France	Bryocamptus sp. J1	4967.58
France	Ceuthonectes gallicus	4967.58
France	Ceuthonectes serbicus	4967.58
France	Elaphoidella phreatica phreatica	4967.58
Italy	Nitocrella achaiae	4967.58
France	Parapseudoleptomesochra subterranea ssp.	4968.14
France	Antrocamptus coiffaiti	4968.54
Slovakia	Elaphoidella elaphoides elaphoides	4989
France	Bryocamptus (Rheocamptus) unisaetosus	5027.37
Slovakia	Elaphoidella elaphoides elaphoides	5027.37
Italy	Nitocrella psammophila	5031.71
Italy	Pseudectinosoma reductum	5033.29
Italy	Elaphoidella mabelae	5044.25
Italy	Simplicaris lethaea	5059.09
Italy	Stammericaris lorenzae	5071.95
France	Ceuthonectes serbicus	5146.16
Italy	Elaphoidella cvetkae	5146.16
Spain	Nitocrella stammeri	5151.34
Italy	Nitocrella kunzi	5179.21
France	Elaphoidella cavatica	5216.98
Italy	Nitocrella kunzi	5216.98
France	Clujensicaris glareola (Hertzog, 1936)	5287.19
France	Elaphoidella cavatica	5287.19
France	Ceuthonectes serbicus	5313.03
France	Ceuthonectes serbicus	5319.94
France	Ceuthonectes serbicus	5322.39
France	Parapseudoleptomesochra subterranea subterranea	5322.39
Italy	Moraria (Moraria) sp. I1	5384.02
Switzerland	Parastenocaris glacialis	5387.36
Italy	Nitocrella psammophila	5416.62
Macedonia	Elaphoidella elaphoides elaphoides	5491.62
France	Fontinalicaris fontinalis fontinalis	5491.62
Italy	Nitocrella psammophila	5491.62
France	Nitocrella sp. J1	5491.62
France	Nitocrella sp. J1	5491.62
Finland	Parastenocaris glacialis	5496.79
France	Antrocamptus coiffaiti	5515.75
France	Antrocamptus coiffaiti	5515.75
Italy	Lessinocamptus pivai	5515.75
Italy	Nitocrella psammophila	5515.75
Sweden	Parastenocaris glacialis	5515.75
Italy	Elaphoidella cvetkae	5542.52
Italy	Elaphoidella pseudophreatica	5581.14
Sweden	Parastenocaris glacialis	5605.47
Greece	Nitocrella rhodiensis	5631.43
Croatia	Elaphoidella elaphoides elaphoides	5658.72
Germany	Horstkurtcaris nolli nolli	5671.55
Italy	Morariopsis scotenophila	5671.55
Montenegro	Ceuthonectes petkovskii	5684.56
Montenegro	Ceuthonectes petkovskii	5693.94
Slovenia	Morariopsis dumonti	5693.94
Slovenia	Moraria (Moraria) stankovitchi	5696.06
Montenegro	Nitocrella longa	5715.36
Montenegro	Nitocrella longa	5734.23
Italy	Nitocrella psammophila	5734.23
Sweden	Proserpinicaris phyllura	5751.02
France	Attheyella (Attheyella) sp. J1	5791.22
France	Clujensicaris glareola (Hertzog, 1936)	5791.22
Italy	Elaphoidella cvetkae	5846.93
Italy	Elaphoidella cvetkae	5849.51
France	Bryocamptus (Rheocamptus) pyrenaicus	5859.33
France	Ceuthonectes gallicus	5873.05
Slovakia	Elaphoidella elaphoides elaphoides	5876.95
Bulgaria	Parastenocaris jeanneli	5876.95
Germany	Chappuisius singeri	5879.6
Germany	Nitocrella omega	5881.93
Italy	Nitocrella psammophila	5923.19
Italy	Stammericaris amyclaea	5923.19
Italy	Elaphoidella pseudophreatica	5948.95
Italy	Lessinocamptus sp. I2	5973.65
Italy	Nitocrella psammophila	5977.28
France	Elaphoidella madiracensis	5999.82
France	Bryocamptus sp. J1	6021
France	Ceuthonectes serbicus	6021
Italy	Ceuthonectes serbicus	6021
France	Moraria (Moraria) sp. J1	6021
France	Moraria (Moraria) sp. J1	6021
France	Attheyella (Attheyella) sp. J1	6026.05
Slovenia	Elaphoidella sp. K1	6026.05
Slovenia	Horstkurtcaris nolli nolli	6026.05
Italy	Nitocrella psammophila	6026.05
Slovenia	Parastenocaris gertrudae	6026.05
Sweden	Parastenocaris glacialis	6026.05
Slovenia	Bryocamptus (Rheocamptus) pyrenaicus	6056.51
France	Elaphoidella cavatica	6056.51
Italy	Nitocrella psammophila	6062.8
France	Moraria (Moraria) sp. J1	6070.77
France	Ceuthonectes serbicus	6077.09
France	Ceuthonectes serbicus	6080.3
Romania	Parastenocaris sp. ROM2	6082.02
Romania	Spelaeocamptus spelaeus	6082.02
Romania	Maraenobiotus brucei carpathicus	6116.68
Romania	Maraenobiotus brucei carpathicus	6116.68
Romania	Parastenocaris sp. ROM2	6116.68
Romania	Spelaeocamptus spelaeus	6116.68
Romania	Maraenobiotus brucei carpathicus	6141.5
Montenegro	Elaphoidella gordani	6146.13
France	Ceuthonectes serbicus	6152.05
France	Elaphoidella cavatica	6152.05
Slovenia	Bryocamptus (Rheocamptus) pyrenaicus	6152.79
Slovenia	Elaphoidella elaphoides elaphoides	6152.9
Slovenia	Horstkurtcaris nolli nolli	6190.72
Spain	Proserpinicaris hispanica	6234
France	Bryocamptus (Rheocamptus) unisaetosus	6250.76
Italy	Elaphoidella elaphoides elaphoides	6252.8
Sweden	Proserpinicaris phyllura	6264.1
Germany	Horstkurtcaris nolli nolli	6267.04
France	Elaphoidella leruthi leruthi	6276.12
France	Ceuthonectes gallicus	6281.16
France	Nitocrella gr. hirta sp. F1	6304.85
Italy	Moraria (Moraria) stankovitchi	6315.55
France	Attheyella (Attheyella) sp. J1	6355.13
Italy	Moraria (Moraria) sp. I1	6355.13
France	Parastenocaris sp. J1	6355.13
Italy	Stammericaris amyclaea	6355.13
Italy	Nitocrella psammophila	6358.37
Sweden	Parastenocaris glacialis	6424.74							törökae
Italy	Nitocrella psammophila	6487.4
Italy	Elaphoidella phreatica phreatica	6497.16
Italy	Nitocrella psammophila	6497.16
Germany	Moraria (Moraria) fontinalis	6505.74
Slovenia	Bryocamptus (Rheocamptus) pyrenaicus	6512.61
Slovenia	Moraria (Moraria) stankovitchi	6571.78
Slovenia	Elaphoidella sp. K1	6578.41
Italy	Elaphoidella sp. I1	6609.83
Italy	Moraria (Moraria) sp. I1	6614.59
Italy	Moraria (Moraria) stankovitchi	6648.76
Italy	Elaphoidella cvetkae	6679.18
Italy	Elaphoidella cvetkae	6685.77
Slovenia	Elaphoidella sp. K1	6685.77
Slovenia	Horstkurtcaris nolli nolli	6685.77
Italy	Nitocrella psammophila	6685.77
Slovenia	Parastenocaris gertrudae	6685.77
Slovenia	Elaphoidella sp. K1	6687.05
Bulgaria	Nitocrella tonsa	6701.21
Slovenia	Bryocamptus (Rheocamptus) balcanicus	6707.02
Spain	Bryocamptus (Rheocamptus) pyrenaicus	6707.02
Slovenia	Elaphoidella cvetkae	6709.15
Italy	Elaphoidella cvetkae	6727.61
France	Elaphoidella longifurcata	6727.61
Italy	Elaphoidella sp. I1	6727.61
Italy	Paramorariopsis sp. I2	6727.61
Norway	Parastenocaris brevipes	6727.61
Sweden	Parastenocaris glacialis	6727.61
Italy	Nitocrella psammophila	6741.41
Italy	Nitocrella psammophila	6741.41
Italy	Nitocrella psammophila	6741.41
Austria	Horstkurtcaris nolli nolli	6774.02
France	Moraria (Moraria) sp. J1	6774.02
Sweden	Parastenocaris glacialis	6774.02
Romania	Spelaeocamptus spelaeus	6774.02
Italy	Nitocrella psammophila	6776.1
Italy	Elaphoidella sp. I1	6838.97
Italy	Parastenocaris sp. I2	6838.97
Italy	Nitocrella psammophila	6873.36
Italy	Elaphoidella phreatica phreatica	6879.32
Romania	Elaphoidella putealis	6888.23
Romania	Bryocamptus (Echinocamptus) dacicus	6988.56
Romania	Maraenobiotus brucei carpathicus	6991.43
Romania	Parastenocaris sp. ROM1	6991.43
Denmark	Proserpinicaris phyllura	6996.75
Romania	Maraenobiotus brucei carpathicus	6998.87
Sweden	Parastenocaris glacialis	7012.9
Germany	Chappuisius singeri	7042.45
Bulgaria	Parapseudoleptomesochra subterranea subterranea	7044.36
Bulgaria	Nitocrella neutra	7048.51
Bulgaria	Nitocrella hirta hirta	7065.39
Italy	Parastenocaris sp. I3	7108.69
Italy	Ectinosomatidae gen. I1 sp. I1	7111.15
Italy	Parastenocaris sp. I3	7130.82
Slovenia	Bryocamptus (Echinocamptus) dacicus	7154.72
Slovenia	Bryocamptus (Rheocamptus) balcanicus	7154.72
Slovenia	Bryocamptus (Rheocamptus) balcanicus	7154.72
Spain	Bryocamptus (Rheocamptus) balcanicus	7154.72
Slovenia	Bryocamptus (Rheocamptus) pyrenaicus	7154.72
Italy	Ectinosomatidae gen. I1 sp. I1	7154.72
Italy	Elaphoidella cvetkae	7154.72
Slovenia	Elaphoidella jeanneli	7154.72
Slovenia	Elaphoidella jeanneli	7154.72
Slovenia	Elaphoidella stammeri	7154.72
Slovenia	Elaphoidella stammeri	7154.72
Hungary	Elaphoidella varians	7154.72
Hungary	Elaphoidella varians	7154.72
Slovenia	Lessinocamptus sp. SLO1	7154.72
Italy	Nitocrella psammophila	7154.72
Italy	Nitocrella psammophila	7154.72
Italy	Nitocrella stammeri	7154.72
Finland	Parastenocaris brevipes	7154.72
Finland	Parastenocaris glacialis	7154.72
Finland	Parastenocaris glacialis	7154.72
France	Bryocamptus (Rheocamptus) pyrenaicus	7173.18
Germany	Chappuisius singeri	7216.08
Italy	Elaphoidella jeanneli	7216.08
Slovenia	Elaphoidella sp. K1	7236.11
Slovenia	Parastenocaris gertrudae	7236.11
Slovenia	Bryocamptus (Rheocamptus) pyrenaicus	7290.05
Italy	Bryocamptus (Echinocamptus) dacicus	7317.41
Germany	Proserpinicaris phyllura	7318.62
Italy	Elaphoidella cvetkae	7335.09
Italy	Morariopsis scotenophila	7359.72
Italy	Elaphoidella cvetkae	7362.07
Italy	Elaphoidella sp. B	7362.07
Slovenia	Horstkurtcaris nolli nolli	7362.07
Italy	Bryocamptus (Echinocamptus) dacicus	7370.04
Italy	Bryocamptus (Rheocamptus) balcanicus	7406.02
Slovakia	Elaphoidella elaphoides elaphoides	7406.02
Italy	Moraria (Moraria) stankovitchi	7406.02
Slovakia	Elaphoidella elaphoides elaphoides	7414.92
Italy	Elaphoidella pseudophreatica	7466.93
Italy	Elaphoidella cvetkae	7473.32
France	Elaphoidella leruthi leruthi	7473.32
Italy	Moraria (Moraria) sp. I1	7473.32
France	Elaphoidella phreatica phreatica	7536.09
France	Ceuthonectes serbicus	7544.41
Italy	Elaphoidella elaphoides elaphoides	7545.55
Spain	Stygonitocrella dubia	7545.55
Spain	Bryocamptus (Rheocamptus) pyrenaicus	7547.93
Sweden	Proserpinicaris phyllura	7547.93
Slovakia	Elaphoidella elaphoides elaphoides	7556.88
Italy	Italicocaris italica	7634.08
Italy	Elaphoidella sp. I1	7645.22
Italy	Elaphoidella sp. I1	7688.66
Italy	Parastenocaris sp. I2	7722.09
Italy	Nitocrella psammophila	7746.33
Italy	Parastenocaris sp. I2	7785.11
Italy	Elaphoidella sp. I1	7786.55
Italy	Nitocrella psammophila	7786.55
Italy	Nitocrella psammophila	7812.68
Italy	Parastenocaris gertrudae	7812.68
Italy	Elaphoidella sp. I1	7818.17
Italy	Lessinocamptus insoletus	7852.16
Italy	Paramorariopsis sp. I2	7852.16
Italy	Elaphoidella sp. I1	7877.16
Ukraine	Elaphoidella elaphoides elaphoides	7882.46
Italy	Nitocrella psammophila	7882.46
Italy	Nitocrella psammophila	7882.46
Italy	Parastenocaris gertrudae	7882.46
Italy	Nitocrella stammeri	7891.9
Italy	Nitocrella psammophila	7936.04
Slovenia	Horstkurtcaris nolli nolli	7975.91
Slovenia	Elaphoidella sp. K1	7975.98
Slovenia	Elaphoidella sp. K1	7975.98
Slovenia	Horstkurtcaris nolli nolli	7975.98
Slovenia	Parastenocaris gertrudae	7975.98
Sweden	Parastenocaris vicesima vicesima	8039.33
France	Clujensicaris glareola (Hertzog, 1936)	8047.35
France	Attheyella (Attheyella) sp. J1	8155.75
Slovenia	Elaphoidella millennii	8155.75
Slovenia	Elaphoidella millennii	8173.16
Italy	Elaphoidella cvetkae	8208.88
Sweden	Parastenocaris glacialis	8208.88
Sweden	Proserpinicaris phyllura	8212.19
Czech Republic	Elaphoidella elaphoides elaphoides	8282.49
Slovenia	Bryocamptus (Rheocamptus) balcanicus	8311.84
Finland	Proserpinicaris phyllura	8323.17
France	Attheyella (Attheyella) sp. J1	8392.52
France	Ceuthonectes serbicus	8407.52
Sweden	Proserpinicaris phyllura	8430
France	Bryocamptus (Rheocamptus) pyrenaicus	8446.02
Italy	Nitocrella psammophila	8463.48
Italy	Elaphoidella cvetkae	8471.9
Slovenia	Parastenocaris andreji	8471.9
Sweden	Proserpinicaris phyllura	8471.9
Slovenia	Horstkurtcaris nolli alpina	8493.63
Slovenia	Moraria (Moraria) stankovitchi	8503.93
Slovenia	Elaphoidella stammeri	8583.69
Italy	Ectinosomatidae gen. I1 sp. I1	8655.63
Italy	Nitocrella psammophila	8657.34
Sweden	Parastenocaris glacialis	8662.83
Italy	Nitocrella psammophila	8701.13
Italy	Nitocrella psammophila	8703.6
Austria	Elaphoidella elaphoides elaphoides	8714.18
Austria	Elaphoidella elaphoides elaphoides	8738.27
France	Attheyella (Attheyella) sp. J1	8808.46
Slovakia	Elaphoidella elaphoides elaphoides	8816.07
Slovenia	Horstkurtcaris nolli nolli	8836.24
Spain	Bryocamptus (Rheocamptus) pyrenaicus	8868.02
Norway	Parastenocaris glacialis	8868.02
Slovenia	Bryocamptus (Rheocamptus) balcanicus	8969.33
Sweden	Proserpinicaris phyllura	8969.33
Italy	Lessinocamptus insoletus	8988.12
Italy	Nitocrella psammophila	8988.12
Italy	Moraria (Moraria) stankovitchi	9017.58
Italy	Parastenocaris ranae	9020.31
Italy	Elaphoidella sp. I1	9067.44
Italy	Elaphoidella pseudophreatica	9094.93
Italy	Lessinocamptus pivai	9112.78
Italy	Nitocrella psammophila	9112.78
Italy	Elaphoidella ruffoi	9166.07
France	Attheyella (Attheyella) sp. J1	9299.02
France	Parastenocaris sp. J1	9299.02
Slovenia	Morariopsis scotenophila	9358.96
Slovenia	Bryocamptus (Rheocamptus) balcanicus	9369.74
Slovenia	Morariopsis scotenophila	9369.74
Slovenia	Bryocamptus (Rheocamptus) balcanicus	9407.06
France	Nitocrella sp.	9465.93
France	Ceuthonectes gallicus	9477.32
France	Elaphoidella leruthi meridionalis	9522.83
France	Ceuthonectes gallicus	9545.5
France	Ceuthonectes gallicus	9550.8
France	Nitocrella sp.	9550.8
France	Elaphoidella leruthi leruthi	9560.81
Montenegro	Elaphoidella montenegrina	9566.5
Montenegro	Moraria (Moraria) jana	9598.17
Montenegro	Elaphoidella montenegrina	9623.6
Montenegro	Moraria (Moraria) jana	9624.74
Germany	Horstkurtcaris nolli nolli	9663.23
Iceland	Parastenocaris glacialis	9672.26
France	Elaphoidella leruthi meridionalis	9679.73
Denmark	Proserpinicaris phyllura	9679.73
Sweden	Parastenocaris glacialis	9690.96
Italy	Bryocamptus (Rheocamptus) balcanicus	9706.76
Bulgaria	Elaphoidella stygia	9706.76
Sweden	Parastenocaris glacialis	9706.76
Finland	Proserpinicaris phyllura	9706.76
Slovakia	Elaphoidella elaphoides elaphoides	9707.86
France	Nitocrella sp. J1	9707.86
Spain	Proserpinicaris phyllura	9767.56
Germany	Chappuisius singeri	9844.93
Spain	Parapseudoleptomesochra minoricae	9844.93
Germany	Chappuisius singeri	9876.12
Italy	Nitocrella psammophila	9906.38
Spain	Bryocamptus (Rheocamptus) pyrenaicus	9993.81
France	Ceuthonectes gallicus	9993.81
Romania	Maraenobiotus brucei carpathicus	9993.81
Czech Republic	Stammericaris phreatica	9993.81
Italy	Nitocrella psammophila	10021.9
Sweden	Proserpinicaris phyllura	10021.9
Macedonia	Elaphoidella necessaria	10053.2
Croatia	Elaphoidella jeanneli	10053.6
Slovenia	Elaphoidella sp. K1	10072.6
Slovenia	Horstkurtcaris nolli nolli	10096.6
Slovenia	Morariopsis dumonti	10115.4
Slovenia	Bryocamptus (Rheocamptus) pyrenaicus	10148.3
Slovenia	Bryocamptus (Rheocamptus) balcanicus	10154.1
Slovenia	Elaphoidella cvetkae	10170.3
Slovenia	Elaphoidella tarmani	10170.3
Finland	Proserpinicaris phyllura	10170.3
Italy	Elaphoidella cvetkae	10192.6
Italy	Stammericaris orcina	10199.5
Italy	Elaphoidella elaphoides elaphoides	10226.2
Italy	Bryocamptus (Rheocamptus) dentatus	10233.4
Italy	Pseudectinosoma sp. I1	10233.5
Italy	Ectinosomatidae gen. I1 sp. I1	10240.2
Italy	Phyllognathopus inexspectatus	10240.2
Italy	Moraria (Moraria) stankovitchi	10257.4
Slovenia	Bryocamptus (Rheocamptus) balcanicus	10289.9
Slovenia	Ceuthonectes serbicus	10289.9
Slovenia	Elaphoidella cvetkae	10289.9
Spain	Proserpinicaris hispanica	10289.9
Slovenia	Elaphoidella millennii	10310
Slovenia	Elaphoidella cvetkae	10319
Slovenia	Elaphoidella tarmani	10319
Slovenia	Morariopsis dumonti	10319
Slovenia	Horstkurtcaris nolli alpina	10396.9
Slovenia	Bryocamptus (Rheocamptus) balcanicus	10413.1
Slovenia	Bryocamptus (Rheocamptus) pyrenaicus	10413.1
Macedonia	Ceuthonectes serbicus	10413.1
Macedonia	Elaphoidella bulbifera	10413.1
Macedonia	Elaphoidella elaphoides elaphoides	10413.1
Slovenia	Morariopsis dumonti	10413.1
Slovenia	Horstkurtcaris nolli alpina	10421.7
Slovenia	Parastenocaris gertrudae	10436.3
Slovenia	Nitocrella slovenica	10450
Italy	Nitocrella psammophila	10458
Italy	Elaphoidella cvetkae	10470.7
Italy	Elaphoidella phreatica phreatica	10527.9
Slovenia	Bryocamptus (Echinocamptus) dacicus	10553.2
Ukraine	Bryocamptus (Rheocamptus) tauricus	10553.2
Ukraine	Moraria (Moraria) subterranea	10599.6
Italy	Bryocamptus (Echinocamptus) dacicus	10645.6
Slovenia	Ceuthonectes serbicus	10645.6
Bulgaria	Elaphoidella apostoli	10645.6
Greece	Elaphoidella varians	10645.6
Greece	Elaphoidella varians	10645.6
Italy	Nitocrella psammophila	10645.6
France	Parapseudoleptomesochra subterranea ssp.	10645.6
France	Parapseudoleptomesochra subterranea ssp.	10645.6
Slovenia	Parastenocaris gertrudae	10647
Iceland	Parastenocaris glacialis	10686.4
Finland	Proserpinicaris phyllura	10687.5
Slovenia	Elaphoidella jeanneli	10710.2
Germany	Fontinalicaris fontinalis fontinalis	10739.4
Slovenia	Elaphoidella elaphoides elaphoides	10832.6
Sweden	Proserpinicaris phyllura	10913.4
Italy	Nitocrella psammophila	10962.4
Spain	Bryocamptus (Rheocamptus) pyrenaicus	10994
Slovenia	Elaphoidella cvetkae	11029.3
Slovenia	Bryocamptus (Rheocamptus) balcanicus	11062.4
Switzerland	Fontinalicaris fontinalis fontinalis	11065.7
Sweden	Proserpinicaris phyllura	11133.5
Sweden	Parastenocaris glacialis	11140.6
Bosnia and Herzegovina	Nitocrella slovenica	11144.9
Italy	Nitocrella stammeri	11156.7
Italy	Nitocrella psammophila	11205.7
France	Ceuthonectes sp. J1	11235.4
Germany	Chappuisius singeri	11235.4
Italy	Elaphoidella phreatica phreatica	11235.4
France	Fontinalicaris fontinalis fontinalis	11235.4
Italy	Moraria (Moraria) stankovitchi	11235.4
Denmark	Proserpinicaris phyllura	11235.4
Germany	Chappuisius singeri	11263.5
Germany	Chappuisius inopinus	11270.2
Bulgaria	Elaphoidella gracilis serrulata	11375.9
Italy	Moraria (Moraria) stankovitchi	11398.4
Slovenia	Ceuthonectes serbicus	11444.6
France	Clujensicaris glareola (Hertzog, 1936)	11484.9
Bulgaria	Elaphoidella phreatica phreatica	11484.9
Bulgaria	Elaphoidella phreatica phreatica	11606.8
Romania	Bryocamptus (Rheocamptus) unisaetosus	11631.8
Italy	Elaphoidella phreatica phreatica	11631.8
Slovenia	Parastenocaris gertrudae	11674.4
Slovenia	Elaphoidella sp. K1	11717.9
Slovenia	Parastenocaris gertrudae	11747.3
Slovenia	Italicocaris italica	11756.3
Montenegro	Elaphoidella phreatica phreatica	11764.4
France	Nitocrella gr. hirta sp. F2	11773.5
France	Nitocrella gr. hirta sp. F1	11779.9
Bulgaria	Nitocrella tonsa	11793.5
Bulgaria	Nitocrella hirta hirta	11795.7
Bulgaria	Nitocrella hirta hirta	11811.3
Sweden	Proserpinicaris phyllura	11811.3
Ukraine	Elaphoidella elaphoides elaphoides	11816.4
Finland	Parastenocaris glacialis	11816.4
Slovenia	Bryocamptus (Rheocamptus) balcanicus	11822.6
Italy	Elaphoidella nuragica	11822.6
Italy	Elaphoidella nuragica	11822.6
Italy	Elaphoidella cvetkae	11825.6
Slovenia	Paramorariopsis irenae	11825.6
Italy	Parastenocaris sp. I1	11825.6
Greece	Elaphoidella simplex simplex	11839.5
Slovenia	Bryocamptus (Rheocamptus) pyrenaicus	11891.8
Italy	Elaphoidella cvetkae	11891.8
Italy	Elaphoidella cvetkae	11891.8
Bulgaria	Elaphoidella elaphoides elaphoides	11891.8
Italy	Elaphoidella sp. I1	11891.8
Slovenia	Elaphoidella sp. K1	11891.8
France	Fontinalicaris fontinalis fontinalis	11891.8
Italy	Nitocrella psammophila	11891.8
Italy	Nitocrella psammophila	11891.8
Germany	Proserpinicaris phyllura	11891.8
Montenegro	Elaphoidella phreatica phreatica	11930
Montenegro	Elaphoidella phreatica phreatica	11948.5
Spain	Bryocamptus (Rheocamptus) pyrenaicus	11990.7
Germany	Horstkurtcaris nolli nolli	11990.7
Greece	Elaphoidella elaphoides elaphoides	12001.2
Italy	Nitocrella sp.	12018.6
Sweden	Parastenocaris glacialis	12018.6
Slovenia	Parastenocaris gertrudae	12019.7
Slovenia	Elaphoidella cvetkae	12054.7
Slovenia	Elaphoidella jeanneli	12054.7
Portugal	Parastenocaris conimbrigensis	12054.7
Italy	Elaphoidella pseudophreatica	12055.6
Portugal	Parastenocaris mateusi	12055.6
Portugal	Parastenocaris xyrophora	12055.6
Finland	Parastenocaris glacialis	12108
Slovenia	Bryocamptus (Echinocamptus) dacicus	12148.2
Slovenia	Bryocamptus (Rheocamptus) balcanicus	12152.6
Slovenia	Parastenocaris gertrudae	12157
Slovenia	Elaphoidella jeanneli	12176
Slovenia	Bryocamptus (Rheocamptus) balcanicus	12185.9
Slovenia	Bryocamptus (Rheocamptus) balcanicus	12185.9
Slovenia	Ceuthonectes serbicus	12185.9
Slovenia	Ceuthonectes serbicus	12185.9
Slovenia	Elaphoidella cvetkae	12185.9
Slovenia	Elaphoidella cvetkae	12185.9
Slovenia	Elaphoidella jeanneli	12185.9
Italy	Parapseudoleptomesochra italica	12185.9
Germany	Chappuisius singeri	12306.1
Slovenia	Nitocrella psammophila	12309.8
Slovenia	Nitocrella psammophila	12393.5
Slovenia	Bryocamptus (Rheocamptus) pyrenaicus	12405.7
Slovenia	Elaphoidella elaphoides elaphoides	12405.7
Slovenia	Elaphoidella jeanneli	12405.7
Slovenia	Bryocamptus (Rheocamptus) pyrenaicus	12444.6
Slovenia	Morariopsis scotenophila	12481.4
Slovenia	Horstkurtcaris nolli alpina	12529.3
Slovenia	Bryocamptus (Echinocamptus) dacicus	12570.5
Slovenia	Elaphoidella cvetkae	12570.5
Slovenia	Elaphoidella elaphoides elaphoides	12570.5
France	Attheyella (Attheyella) sp. J1	12595.8
Slovakia	Elaphoidella elaphoides elaphoides	12595.8
Italy	Paramorariopsis dubia	12595.8
Sweden	Parastenocaris glacialis	12595.8
Bulgaria	Nitocrella tonsa	12598
Spain	Proserpinicaris hispanica	12598
Spain	Parapseudoleptomesochra minoricae	12618.2
Spain	Parapseudoleptomesochra minoricae	12625.1
Serbia	Nitocrella hirta hirta	12714.7
Romania	Parastenocaris aquaeducta	12714.7
Bulgaria	Nitocrella tonsa	12715.4
Sweden	Parastenocaris glacialis	12718.2
Finland	Proserpinicaris phyllura	12749.8
Germany	Chappuisius singeri	12751.2
France	Fontinalicaris fontinalis fontinalis	12751.2
France	Nitocrella sp. J1	12751.2
Slovenia	Bryocamptus (Rheocamptus) pyrenaicus	12773.4
Slovenia	Elaphoidella cvetkae	12773.4
Slovenia	Bryocamptus (Rheocamptus) balcanicus	12780.1
Slovenia	Elaphoidella sp. K1	12795.2
Switzerland	Nitocrella tirolensis	12801.3
Slovenia	Horstkurtcaris nolli alpina	12851.2
Slovenia	Morariopsis scotenophila	12851.2
Slovenia	Elaphoidella jeanneli	12858.9
Slovenia	Bryocamptus (Rheocamptus) balcanicus	12860.2
Slovenia	Elaphoidella cvetkae	12860.2
Slovenia	Stygepactophanes sp. SLO2	12860.2
Sweden	Proserpinicaris phyllura	12864.8
Sweden	Parastenocaris glacialis	12883.5
France	Ceuthonectes gallicus	12891.3
France	Ceuthonectes gallicus	12891.3
France	Ceuthonectes gallicus	12898.5
France	Ceuthonectes gallicus	12898.5
Turkey	Elaphoidella elaphoides elaphoides	12898.5
France	Elaphoidella leruthi leruthi	12898.5
Germany	Nitocrella omega	12958.6
Italy	Parapseudoleptomesochra minoricae	13056.2
Slovenia	Elaphoidella millennii	13064.5
Italy	Nitocrella psammophila	13122.9
Italy	Nitocrella psammophila	13131.3
Slovenia	Bryocamptus (Rheocamptus) balcanicus	13174.5
Slovenia	Elaphoidella stammeri	13211
Slovenia	Morariopsis scotenophila	13211
Slovenia	Elaphoidella stammeri	13380.7
Slovenia	Morariopsis scotenophila	13380.7
France	Attheyella (Attheyella) sp. J1	13439.7
Slovakia	Ceuthonectes hungaricus	13439.7
Romania	Ceuthonectes serbicus	13439.7
Slovakia	Elaphoidella phreatica phreatica	13439.7
Sweden	Parastenocaris glacialis	13439.7
Romania	Spelaeocamptus spelaeus	13439.7
Romania	Spelaeocamptus spelaeus	13439.7
Slovakia	Ceuthonectes hungaricus	13445
Slovenia	Horstkurtcaris nolli nolli	13464.7
Slovenia	Nitocrella hirta ssp.	13544.2
Slovenia	Parastenocaris gertrudae	13544.2
Slovenia	Parastenocaris gertrudae	13598.8
Slovenia	Bryocamptus (Rheocamptus) pyrenaicus	13615.7
Slovenia	Horstkurtcaris nolli nolli	13615.7
Slovenia	Elaphoidella sp. K1	13634
Slovenia	Morariopsis scotenophila	13634
Slovenia	Elaphoidella phreatica phreatica	13685.5
Bulgaria	Attheyella (Neomrazekiella) osmana	13692.7
Finland	Parastenocaris glacialis	13692.7
Finland	Parastenocaris glacialis	13723
Italy	Moraria (Moraria) sp. I1	13726.4
Slovenia	Moraria (Moraria) stankovitchi	13826
Slovenia	Morariopsis scotenophila	13826
Slovenia	Ceuthonectes serbicus	13835.5
Slovenia	Moraria (Moraria) sp. SLO1	13858.7
Slovakia	Elaphoidella elaphoides elaphoides	13905.6
France	Elaphoidella claudboui	13971.5
Slovenia	Bryocamptus (Rheocamptus) unisaetosus	14024
Germany	Chappuisius singeri	14126.1
Slovenia	Elaphoidella sp. K1	14141.9
Hungary	Elaphoidella pseudojeanneli pseudojeanneli	14201.1
Slovenia	Elaphoidella sp. K1	14201.1
Spain	Parapseudoleptomesochra balnearia	14201.1
Slovenia	Parastenocaris gertrudae	14201.1
Hungary	Elaphoidella pseudojeanneli aggtelekiensis	14237.1
Hungary	Elaphoidella pseudojeanneli pseudojeanneli	14279.6
Hungary	Elaphoidella pseudojeanneli aggtelekiensis	14328.6
Hungary	Bryocamptus (Rheocamptus) unisaetosus	14349.3
Hungary	Elaphoidella phreatica phreatica	14355.9
Hungary	Elaphoidella pseudojeanneli aggtelekiensis	14355.9
Hungary	Ceuthonectes hungaricus	14364.8
Hungary	Ceuthonectes hungaricus	14395.2
Hungary	Elaphoidella pseudojeanneli aggtelekiensis	14494.6
Hungary	Elaphoidella pseudojeanneli aggtelekiensis	14519
France	Ceuthonectes gallicus	14590.2
France	Nitocrella sp.	14590.2
Spain	Parapseudoleptomesochra almohadensis	14594.7
Slovenia	Bryocamptus (Echinocamptus) dacicus	14620.5
France	Bryocamptus (Rheocamptus) pyrenaicus	14620.5
France	Bryocamptus (Rheocamptus) unisaetosus	14620.5
Greece	Elaphoidella elaphoides elaphoides	14620.5
Slovenia	Elaphoidella sp. K1	14794
Macedonia	Italicocaris italica	14794
Italy	Nitocrella fedelitae	14794
Greece	Nitocrella rhodiensis	14794
Macedonia	Parastenocaris balcanica	14794
Slovenia	Parastenocaris gertrudae	14794
Macedonia	Parastenocaris karamani karamani	14794
Macedonia	Parastenocaris minutissima	14794
Macedonia	Parastenocaris similis macedonica	14794
Macedonia	Italicocaris italica	14897.3
Macedonia	Parastenocaris mirabilis	14897.3
Macedonia	Parastenocaris rascana	14897.3
Macedonia	Parastenocaris narentina	14911.3
Macedonia	Parastenocaris vicesima dalmatina	14911.3
Macedonia	Stammericaris phreatica	14911.3
Macedonia	Ceuthonectes serbicus	14952.7
Macedonia	Maraenobiotus brucei carpathicus	14952.7
Germany	Chappuisius inopinus	15023.3
Germany	Chappuisius singeri	15023.3
Germany	Chappuisius singeri	15023.3
Slovenia	Elaphoidella cvetkae	15023.3
Macedonia	Elaphoidella brevipes	15429.3
Macedonia	Elaphoidella brevipes	15429.3
Italy	Proserpinicaris proserpina	15509.3
Italy	Elaphoidella sp. I1	15537.9
France	Bryocamptus (Rheocamptus) pyrenaicus	15541.8
Slovenia	Bryocamptus (Rheocamptus) balcanicus	15588.1
France	Bryocamptus (Rheocamptus) unisaetosus	15588.1
France	Clujensicaris dianae	15588.1
France	Elaphoidella reducta	15588.1
Slovenia	Bryocamptus (Rheocamptus) unisaetosus	15687.6
Italy	Elaphoidella sp. I1	15694
Slovenia	Elaphoidella sp. K1	15711.7
Slovenia	Moraria (Moraria) stankovitchi	15745
Slovenia	Parastenocaris gertrudae	15745.9
France	Ceuthonectes gallicus	15862.2
Slovenia	Ceuthonectes serbicus	15862.2
France	Bryocamptus (Rheocamptus) pyrenaicus	15868.7
Montenegro	Elaphoidella phreatica phreatica	15869
Italy	Ectinosomatidae gen. I1 sp. I1	15920.9
Italy	Italicocaris italica	15920.9
Italy	Nitocrella psammophila	15920.9
Sweden	Parastenocaris vicesima vicesima	15920.9
France	Fontinalicaris douellensis	16013.9
Italy	Elaphoidella pseudophreatica	16041.4
France	Elaphoidella phreatica phreatica	16046.9
France	Attheyella (Attheyella) sp. J1	16072.8
France	Fontinalicaris fontinalis fontinalis	16073.7
Italy	Italicocaris italica	16225.6
Italy	Elaphoidella phreatica phreatica	16282.8
France	Bryocamptus (Rheocamptus) pyrenaicus	16326.4
France	Bryocamptus (Rheocamptus) unisaetosus	16326.4
Italy	Nitocrella psammophila	16326.4
Spain	Proserpinicaris hispanica	16414.8
Slovenia	Ceuthonectes rouchi	16469.1
Germany	Horstkurtcaris nolli nolli	16533.8
Germany	Elaphoidella hallensis	16556.1
Germany	Chappuisius singeri	16565.5
Germany	Chappuisius singeri	16653.2
Germany	Chappuisius singeri	16735.9
Italy	Nitocrella morettii	16908.7
Italy	Nitocrella fedelitae	16947.7
Italy	Nitocrella psammophila	16947.7
Italy	Parapseudoleptomesochra italica	16989.9
Slovenia	Ceuthonectes serbicus	16993.6
Germany	Nitocrella omega	17017.9
Germany	Elaphoidella elaphoides elaphoides	17023.2
Greece	Elaphoidella karamani karamani	17023.2
Germany	Fontinalicaris germanica	17023.2
Germany	Fontinalicaris germanica	17054.1
France	Ceuthonectes gallicus	17054.2
France	Parastenocaris sp. J1	17054.2
Sweden	Proserpinicaris phyllura	17054.2
Italy	Nitocrella psammophila	17141.2
Germany	Fontinalicaris fontinalis fontinalis	17200.2
Germany	Chappuisius inopinus	17238.7
Germany	Clujensicaris glareola (Hertzog, 1936)	17315.2
France	Fontinalicaris fontinalis fontinalis	17333.2
Germany	Proserpinicaris phyllura	17340.6
Germany	Chappuisius singeri	17373
Germany	Chappuisius singeri	17373
Sweden	Parastenocaris glacialis	17373
Italy	Nitocrella psammophila	17440.7
Slovenia	Bryocamptus (Echinocamptus) dacicus	17515.5
Slovenia	Elaphoidella jeanneli	17515.5
Slovenia	Pesceus gasparoi	17619.4
Sweden	Parastenocaris glacialis	17675.7
Macedonia	Elaphoidella karamani karamani	17772.4
Macedonia	Bryocamptus (Echinocamptus) dacicus	17777.4
Slovenia	Bryocamptus (Rheocamptus) balcanicus	17777.4
Slovenia	Bryocamptus (Rheocamptus) pyrenaicus	17777.4
Italy	Bryocamptus stillae	17777.4
Macedonia	Ceuthonectes serbicus	17777.4
Macedonia	Ceuthonectes serbicus	17777.4
Italy	Ceuthonectes serbicus	17777.4
Germany	Chappuisius singeri	17777.4
Germany	Chappuisius singeri	17777.4
Germany	Chappuisius singeri	17777.4
Germany	Chappuisius singeri	17777.4
Germany	Chappuisius singeri	17777.4
Germany	Chappuisius singeri	17777.4
Italy	Ectinosomatidae gen. I1 sp. I1	17777.4
Italy	Ectinosomatidae gen. I1 sp. I1	17777.4
Italy	Ectinosomatidae gen. I1 sp. I1	17777.4
Bulgaria	Elaphoidella apostoli	17777.4
France	Elaphoidella cavatica	17777.4
France	Elaphoidella cavatica	17777.4
Slovenia	Elaphoidella charon	17777.4
Slovenia	Elaphoidella charon	17777.4
Slovenia	Elaphoidella charon	17777.4
Slovenia	Elaphoidella charon	17777.4
Italy	Elaphoidella cvetkae	17777.4
Slovakia	Elaphoidella elaphoides elaphoides	17777.4
Slovakia	Elaphoidella elaphoides elaphoides	17777.4
Slovakia	Elaphoidella elaphoides elaphoides	17777.4
Greece	Elaphoidella elaphoides elaphoides	17777.4
Slovenia	Elaphoidella jeanneli	17777.4
France	Elaphoidella leruthi meridionalis	17777.4
Greece	Elaphoidella moreae	17777.4
Italy	Elaphoidella phreatica phreatica	17777.4
Italy	Elaphoidella phreatica phreatica	17777.4
Germany	Fontinalicaris fontinalis fontinalis	17777.4
Germany	Horstkurtcaris nolli nolli	17777.4
Germany	Horstkurtcaris nolli nolli	17777.4
Slovenia	Horstkurtcaris nolli nolli	17777.4
Italy	Italicocaris italica	17777.4
Italy	Moraria (Moraria) stankovitchi	17777.4
Bulgaria	Nitocrella hirta hirta	17777.4
Slovenia	Nitocrella hirta ssp.	17777.4
Italy	Nitocrella psammophila	17777.4
Italy	Nitocrella psammophila	17777.4
Italy	Nitocrella psammophila	17777.4
Italy	Nitocrella psammophila	17777.4
Italy	Nitocrella stammeri	17777.4
Italy	Parapseudoleptomesochra italica	17777.4
Slovenia	Parastenocaris andreji	17777.4
Germany	Parastenocaris brevipes	17777.4
Sweden	Parastenocaris brevipes	17777.4
Italy	Stammericaris diversitatis	17777.4
Italy	Parastenocaris federici	17777.4
Slovenia	Parastenocaris gertrudae	17777.4
Slovenia	Parastenocaris gertrudae	17777.4
Slovenia	Parastenocaris gertrudae	17777.4
Finland	Parastenocaris glacialis	17777.4
Finland	Parastenocaris vicesima vicesima	17777.4
Finland	Proserpinicaris phyllura	17777.4
Germany	Proserpinicaris phyllura	17777.4
Sweden	Proserpinicaris phyllura	17777.4
France	Pseudectinosoma vandeli	17777.4
Slovenia	Bryocamptus (Rheocamptus) unisaetosus	17783.6
Slovenia	Elaphoidella jeanneli	17783.6
Spain	Schizopera (Schizopera) subterranea	17802.5
Macedonia	Elaphoidella karamani karamani	17862.7
Italy	Moraria (Moraria) stankovitchi	18577.1
Romania	Spelaeocamptus spelaeus	18577.1
Germany	Chappuisius singeri	18681.5
Romania	Parastenocaris sp. ROM3	18681.5
Germany	Chappuisius singeri	18725.2
Italy	Moraria (Moraria) sp. I1	18811.5
Italy	Nitocrella psammophila	18938.1
Italy	Italicocaris italica	18984.7
Italy	Nitocrella psammophila	18984.7
Slovenia	Elaphoidella charon	19024.2
Slovenia	Horstkurtcaris nolli nolli	19029.5
Sweden	Proserpinicaris phyllura	19058.9
Italy	Nitocrella psammophila	19173
Spain	Proserpinicaris hispanica	19190.7
Czech Republic	Elaphoidella elaphoides elaphoides	19215.4
Italy	Parapseudoleptomesochra italica	19288.1
Germany	Chappuisius inopinus	19306.7
Italy	Stammericaris destillans	19306.7
Italy	Elaphoidella elaphoides elaphoides	19317
Germany	Chappuisius inopinus	19328.3
Germany	Chappuisius inopinus	19338.2
Macedonia	Elaphoidella elaphoides elaphoides	19338.2
Slovenia	Elaphoidella sp. K1	19338.2
Slovenia	Elaphoidella sp. K1	19338.2
Germany	Horstkurtcaris nolli alpina	19338.2
Germany	Parastenocaris glacialis	19338.2
Sweden	Parastenocaris vicesima vicesima	19338.2
Romania	Spelaeocamptus spelaeus	19338.2
Austria	Horstkurtcaris nolli nolli	19348.8
Austria	Horstkurtcaris nolli nolli	19358.1
Macedonia	Megastygonitocrella karamani	19412.4
Germany	Chappuisius singeri	19422.3
Germany	Chappuisius singeri	19533.5
France	Clujensicaris glareola (Hertzog, 1936)	19565.4
France	Attheyella (Attheyella) sp. J1	19591.9
Slovenia	Bryocamptus (Echinocamptus) dacicus	19592.2
Slovenia	Bryocamptus (Rheocamptus) pyrenaicus	19601.9
Slovenia	Bryocamptus (Rheocamptus) balcanicus	19611
Slovenia	Bryocamptus (Rheocamptus) pyrenaicus	19611
Macedonia	Elaphoidella bulbifera	19611
Italy	Elaphoidella cvetkae	19611
Slovenia	Elaphoidella cvetkae	19611
Slovenia	Elaphoidella stammeri	19611
Slovenia	Morariopsis scotenophila	19611
Slovenia	Elaphoidella elaphoides elaphoides	19830.5

## Sheet: UNCONS_fromCONS_UNCONS
Distances (in m) of the occurrences of the stygobitic harpacticoid species at the boundary of each CONS/UNCONS pair (CONS: aquifers in consolidated rocks; UNCONS: aquifers in unconsolidated sediments). The distances are computed for the species occurring in the UNCONS habitats (the respective country is indicated), from the boundary of the CONS/UNCONS pair up to 20 km far from the edge.
COUNTRY	SPECIES	DISTANCE (m)
Bulgaria	Nitocrella hirta hirta	0
Bulgaria	Nitocrella hirta hirta	0
Bulgaria	Nitocrella hirta hirta	0
Serbia	Nitocrella hirta hirta	0
Romania	Nitocrella hirta hirta	0
Bulgaria	Nitocrella hirta hirta	0
Hungary	Nitocrella hirta hirta	0
Serbia	Nitocrella hirta hirta	1.51835
Serbia	Nitocrella hirta hirta	7.97093
Bulgaria	Nitocrella hirta hirta	8.95905
Romania	Nitocrella hirta bucarestiensis	8.97055
Slovenia	Nitocrella hirta ssp.	8.97055
Slovenia	Nitocrella sp. SLO1	14.3534
Slovenia	Nitocrella hirta ssp.	16.6982
Slovenia	Nitocrella hirta ssp.	17.0755
Austria	Nitocrella hirta hirta	28.9623
Bulgaria	Nitocrella hirta hirta	28.9623
Romania	Nitocrella hirta hirta	40.809
Slovenia	Nitocrella hirta ssp.	40.809
Macedonia	Nitocrella hirta hirta	49.0488
Macedonia	Nitocrella hirta hirta	58.747
Italy	Attheyella (Neomrazekiella) paranaphtalica	61.4143
Macedonia	Nitocrella hirta hirta	66.6624
Macedonia	Nitocrella hirta hirta	66.6624
Romania	Elaphoidella gracilis serrulata	69.0217
Macedonia	Maraenobiotus brucei carpathicus	69.0217
Macedonia	Maraenobiotus brucei carpathicus	69.0217
Macedonia	Maraenobiotus brucei carpathicus	69.0217
Macedonia	Maraenobiotus brucei carpathicus	69.0217
Montenegro	Moraria (Moraria) jana	69.0217
Italy	Moraria (Moraria) stankovitchi	69.0217
Italy	Moraria (Moraria) stankovitchi	69.0217
Italy	Moraria (Moraria) stankovitchi	69.0217
Romania	Maraenobiotus brucei carpathicus	75.0697
Slovenia	Morariopsis scotenophila	75.0697
Slovenia	Morariopsis scotenophila	75.0697
Romania	Spelaeocamptus spelaeus	96.5925
Romania	Spelaeocamptus spelaeus	97.2528
Slovenia	Paramorariopsis brigitae	101.147
Italy	Morariopsis scotenophila	103.953
Slovenia	Morariopsis scotenophila	110.644
Slovenia	Moraria (Moraria) stankovitchi	116.357
Slovenia	Moraria (Moraria) stankovitchi	116.357
Italy	Moraria (Moraria) stankovitchi	116.357
Italy	Moraria (Moraria) stankovitchi	125.259
Italy	Moraria (Moraria) stankovitchi	128.328
Italy	Moraria (Moraria) stankovitchi	129.055
Slovenia	Moraria (Moraria) stankovitchi	130.938
Romania	Bryocamptus (Rheocamptus) unisaetosus	140.905
Romania	Bryocamptus (Rheocamptus) unisaetosus	144.015
Romania	Bryocamptus (Rheocamptus) unisaetosus	144.015
France	Bryocamptus (Rheocamptus) unisaetosus	144.015
Romania	Bryocamptus (Rheocamptus) unisaetosus	144.163
Bulgaria	Bryocamptus (Rheocamptus) unisaetosus	153.679
Slovenia	Bryocamptus (Rheocamptus) pyrenaicus	154.607
Slovenia	Bryocamptus (Rheocamptus) pyrenaicus	154.607
Slovenia	Bryocamptus (Rheocamptus) pyrenaicus	154.607
Slovenia	Bryocamptus (Rheocamptus) pyrenaicus	157.268
Slovenia	Bryocamptus (Rheocamptus) pyrenaicus	157.268
Slovenia	Bryocamptus (Rheocamptus) pyrenaicus	168.424
Slovenia	Ceuthonectes rouchi	168.976
France	Ceuthonectes gallicus	173.715
France	Ceuthonectes gallicus	173.715
France	Ceuthonectes gallicus	173.715
Italy	Ceuthonectes serbicus	186.015
Italy	Ceuthonectes serbicus	186.015
Italy	Ceuthonectes serbicus	186.96
Bulgaria	Bryocamptus (Bryocamptus) aberrans	191.97
Bulgaria	Bryocamptus (Rheocamptus) aquaeductus	191.97
France	Ceuthonectes gallicus	191.97
Italy	Ceuthonectes serbicus	191.97
Italy	Ceuthonectes serbicus	191.97
Macedonia	Attheyella (Neomrazekiella) osmana	204.102
France	Attheyella (Attheyella) sp. J1	225.331
France	Attheyella (Attheyella) sp. J1	225.331
Macedonia	Bryocamptus (Rheocamptus) balcanicus	225.331
Slovenia	Bryocamptus (Rheocamptus) pyrenaicus	225.331
France	Attheyella (Attheyella) sp. J1	226.156
France	Attheyella (Attheyella) sp. J1	226.975
France	Attheyella (Attheyella) sp. J1	227.599
France	Attheyella (Attheyella) sp. J1	228.889
France	Attheyella (Attheyella) sp. J1	238.723
France	Bryocamptus (Rheocamptus) pyrenaicus	238.723
Romania	Bryocamptus (Echinocamptus) dacicus	250.712
Romania	Bryocamptus (Echinocamptus) dacicus	250.712
Romania	Bryocamptus (Echinocamptus) dacicus	250.765
France	Bryocamptus (Rheocamptus) dentatus	262.221
Slovenia	Bryocamptus (Rheocamptus) pyrenaicus	264.546
Slovenia	Bryocamptus (Rheocamptus) pyrenaicus	264.546
Slovenia	Bryocamptus (Rheocamptus) pyrenaicus	264.546
France	Bryocamptus (Rheocamptus) pyrenaicus	264.546
France	Bryocamptus (Rheocamptus) pyrenaicus	266.402
Slovenia	Bryocamptus (Echinocamptus) dacicus	289.792
Bulgaria	Bryocamptus (Echinocamptus) dacicus	304.493
Bulgaria	Bryocamptus (Echinocamptus) dacicus	309.725
Slovenia	Bryocamptus (Echinocamptus) dacicus	309.725
Romania	Bryocamptus (Echinocamptus) dacicus	329.892
Slovenia	Bryocamptus (Echinocamptus) dacicus	336.662
Romania	Bryocamptus (Echinocamptus) dacicus	344.601
Slovenia	Bryocamptus (Rheocamptus) balcanicus	344.601
Bulgaria	Bryocamptus (Echinocamptus) dacicus	362.17
Slovenia	Bryocamptus (Echinocamptus) dacicus	362.17
Slovenia	Bryocamptus (Echinocamptus) dacicus	368.268
Italy	Elaphoidella elaphoides elaphoides	368.853
Italy	Elaphoidella elaphoides elaphoides	369.183
Italy	Elaphoidella elaphoides elaphoides	373.89
Ukraine	Elaphoidella elaphoides elaphoides	373.89
Italy	Elaphoidella elaphoides elaphoides	377.672
Romania	Elaphoidella elaphoides elaphoides	377.672
France	Elaphoidella elaphoides elaphoides	377.672
France	Elaphoidella elaphoides elaphoides	377.672
France	Elaphoidella elaphoides elaphoides	377.672
France	Elaphoidella elaphoides elaphoides	377.672
France	Elaphoidella elaphoides elaphoides	378.32
France	Elaphoidella elaphoides elaphoides	392.386
Czech Republic	Elaphoidella elaphoides elaphoides	392.386
Serbia	Elaphoidella elaphoides elaphoides	392.386
Romania	Elaphoidella elaphoides elaphoides	394.165
Macedonia	Elaphoidella elaphoides elaphoides	400.087
Macedonia	Elaphoidella elaphoides elaphoides	404.651
Macedonia	Elaphoidella elaphoides elaphoides	404.651
Macedonia	Elaphoidella elaphoides elaphoides	409.149
Bulgaria	Elaphoidella elaphoides elaphoides	409.149
Croatia	Elaphoidella elaphoides elaphoides	410.908
Slovenia	Elaphoidella elaphoides elaphoides	410.908
Slovenia	Elaphoidella elaphoides elaphoides	410.908
Slovenia	Elaphoidella elaphoides elaphoides	410.908
Slovenia	Elaphoidella elaphoides elaphoides	411.71
Slovenia	Elaphoidella elaphoides elaphoides	411.951
Slovenia	Elaphoidella elaphoides elaphoides	416.9
Slovenia	Elaphoidella elaphoides elaphoides	425.717
Slovenia	Elaphoidella elaphoides elaphoides	434.694
Slovenia	Elaphoidella elaphoides elaphoides	434.694
Italy	Elaphoidella elaphoides elaphoides	434.694
Romania	Elaphoidella damianae	435.437
Bulgaria	Elaphoidella cvetkovi	436.107
Slovenia	Elaphoidella elaphoides elaphoides	436.107
Germany	Elaphoidella elaphoides elaphoides	436.202
Italy	Elaphoidella elaphoides elaphoides	436.202
Italy	Elaphoidella elaphoides elaphoides	436.202
Italy	Elaphoidella elaphoides elaphoides	443.62
Slovenia	Elaphoidella elaphoides elaphoides	447.768
Germany	Elaphoidella elaphoides elaphoides	447.768
Slovakia	Elaphoidella elaphoides elaphoides	450.277
Italy	Elaphoidella elaphoides elaphoides	451.37
Italy	Elaphoidella elaphoides elaphoides	457.368
Italy	Elaphoidella elaphoides elaphoides	465.637
Italy	Elaphoidella elaphoides elaphoides	488.911
Italy	Elaphoidella elaphoides elaphoides	488.911
Slovakia	Elaphoidella elaphoides elaphoides	491.316
Slovakia	Elaphoidella elaphoides elaphoides	491.626
Slovakia	Elaphoidella elaphoides elaphoides	492.448
Slovakia	Elaphoidella elaphoides elaphoides	492.448
Slovakia	Elaphoidella elaphoides elaphoides	492.448
Slovakia	Elaphoidella elaphoides elaphoides	500
Slovakia	Elaphoidella elaphoides elaphoides	500
Slovakia	Elaphoidella elaphoides elaphoides	500
France	Elaphoidella elaphoides elaphoides	500
Hungary	Elaphoidella elaphoides elaphoides	500
Slovenia	Elaphoidella franci	500
Montenegro	Elaphoidella gordani	500
Bulgaria	Elaphoidella elaphoides juxtaputealis	516.742
Romania	Elaphoidella elaphoides juxtaputealis	516.742
Slovenia	Elaphoidella franci	516.742
Serbia	Elaphoidella elaphoides fonticola	520.923
Czech Republic	Elaphoidella elaphoides elaphoides	531.633
Czech Republic	Elaphoidella elaphoides elaphoides	534.528
Czech Republic	Elaphoidella elaphoides elaphoides	534.528
Czech Republic	Elaphoidella elaphoides elaphoides	534.528
Czech Republic	Elaphoidella elaphoides elaphoides	537.043
Czech Republic	Elaphoidella elaphoides elaphoides	544.581
Czech Republic	Elaphoidella elaphoides elaphoides	558.36
Czech Republic	Elaphoidella elaphoides elaphoides	566.922
Czech Republic	Elaphoidella elaphoides elaphoides	567.267
Slovakia	Elaphoidella elaphoides elaphoides	567.267
Slovakia	Elaphoidella elaphoides elaphoides	567.267
Slovakia	Elaphoidella elaphoides elaphoides	567.267
Romania	Ceuthonectes serbicus	574.459
France	Ceuthonectes serbicus	574.459
Switzerland	Ceuthonectes serbicus	574.459
Bulgaria	Elaphoidella apostoli	574.459
Hungary	Ceuthonectes serbicus	577.394
Bulgaria	Elaphoidella apostoli	577.394
France	Ceuthonectes sp. J1	578.408
Slovenia	Ceuthonectes serbicus	578.492
Slovenia	Ceuthonectes serbicus	584.038
Slovenia	Ceuthonectes serbicus	597.2
Slovenia	Ceuthonectes serbicus	597.235
Slovenia	Ceuthonectes serbicus	606.209
Slovenia	Ceuthonectes serbicus	609.037
Italy	Elaphoidella aprutina	609.982
Slovenia	Elaphoidella charon	610.333
Italy	Elaphoidella cottarellii	610.333
Bosnia and Herzegovina	Elaphoidella croatica	610.333
Slovenia	Elaphoidella cvetkae	610.333
Slovenia	Elaphoidella charon	616.581
Slovenia	Elaphoidella charon	623.822
Slovenia	Elaphoidella charon	642.12
Slovenia	Elaphoidella charon	646.518
Slovenia	Elaphoidella cvetkae	646.518
Slovenia	Elaphoidella charon	649.138
Bulgaria	Elaphoidella bisetosa	656.284
France	Elaphoidella bouilloni	656.284
France	Elaphoidella bouilloni	656.284
Slovenia	Elaphoidella charon	656.284
Italy	Elaphoidella aprutina	658.118
Slovenia	Elaphoidella charon	673.178
Slovenia	Elaphoidella charon	673.178
Slovenia	Elaphoidella charon	673.178
Slovenia	Elaphoidella charon	686.358
France	Elaphoidella calypsonis	686.619
Bulgaria	Elaphoidella cavernicola	690.876
Italy	Parastenocaris gertrudae	690.876
Slovenia	Parastenocaris gertrudae	690.876
Slovenia	Parastenocaris gertrudae	693.616
Slovenia	Parastenocaris gertrudae	696.107
Slovenia	Parastenocaris gertrudae	699.211
Slovenia	Parastenocaris gertrudae	699.211
Italy	Parastenocaris gertrudae	701.089
Italy	Parastenocaris gertrudae	701.982
Slovenia	Parastenocaris gertrudae	703.756
Slovenia	Parastenocaris gertrudae	703.885
Sweden	Parastenocaris glacialis	710.31
Sweden	Parastenocaris brevipes	714.638
Hungary	Parastenocaris budapestiensis	714.638
Italy	Parastenocaris crenobia	714.638
Italy	Cottarellicaris etrusca	714.806
Italy	Cottarellicaris etrusca	714.806
Macedonia	Minutacaris elegans	727.839
Macedonia	Parastenocaris dubia	732.934
France	Clujensicaris dianae	736.689
Denmark	Parastenocaris glacialis	736.689
Sweden	Parastenocaris glacialis	747.539
Denmark	Parastenocaris glacialis	748.239
Sweden	Parastenocaris glacialis	770.353
Germany	Proserpinicaris phyllura	794.798
Germany	Proserpinicaris phyllura	800.683
Germany	Proserpinicaris phyllura	806.636
Germany	Proserpinicaris phyllura	806.636
Germany	Proserpinicaris phyllura	806.636
Slovakia	Proserpinicaris phyllura	806.636
Denmark	Proserpinicaris phyllura	809.309
Slovakia	Proserpinicaris phyllura	810.927
Finland	Proserpinicaris phyllura	828.188
Germany	Proserpinicaris phyllura	834.936
Austria	Proserpinicaris phyllura	834.936
Slovakia	Proserpinicaris phyllura	835.208
Germany	Proserpinicaris phyllura	835.208
Sweden	Proserpinicaris phyllura	865.481
Denmark	Proserpinicaris phyllura	877.191
Italy	Proserpinicaris proserpina	912.014
Slovakia	Proserpinicaris proserpina	915.519
Slovakia	Proserpinicaris proserpina	920.381
Italy	Proserpinicaris proserpina	928.756
Germany	Proserpinicaris phyllura	932.717
Finland	Proserpinicaris phyllura	933.622
Finland	Proserpinicaris phyllura	939.001
Finland	Proserpinicaris phyllura	943.383
Denmark	Proserpinicaris phyllura	945.578
Germany	Proserpinicaris phyllura	945.801
Netherlands	Proserpinicaris phyllura	948.473
Germany	Proserpinicaris phyllura	948.636
Germany	Proserpinicaris phyllura	948.698
Germany	Proserpinicaris phyllura	962.69
Germany	Proserpinicaris phyllura	964.244
Denmark	Proserpinicaris phyllura	964.399
Denmark	Proserpinicaris phyllura	969.85
Germany	Proserpinicaris phyllura	1000.38
Denmark	Proserpinicaris phyllura	1004.84
Denmark	Proserpinicaris phyllura	1006.69
Slovenia	Nitocrella hirta bucarestiensis	1020.55
Denmark	Proserpinicaris phyllura	1023.57
Netherlands	Proserpinicaris phyllura	1054.7
Sweden	Proserpinicaris phyllura	1060.86
Austria	Proserpinicaris phyllura	1069.85
Sweden	Proserpinicaris phyllura	1090.46
Romania	Minutacaris minuta	1091.08
Greece	Parastenocaris aesculapii	1093.32
Italy	Italicocaris italica	1095.58
Italy	Italicocaris italica	1095.58
France	Parastenocaris aedes	1095.58
Slovakia	Proserpinicaris proserpina	1095.58
Italy	Stammericaris acherusia	1095.58
Italy	Stammericaris acherusia	1095.58
Romania	Nanacaris nana	1126.61
Sweden	Parastenocaris brevipes	1188.68
Germany	Parastenocaris brevipes	1214.88
Sweden	Parastenocaris brevipes	1215
France	Parastenocaris boulouensis	1245.93
Bulgaria	Parastenocaris bohemica	1248.38
Romania	Parastenocaris aquaeducta	1270.39
Italy	Italicocaris italica	1281.93
Italy	Italicocaris italica	1290
Hungary	Entzicaris entzii	1336.96
Romania	Clujensicaris clujensis	1360.58
Italy	Proserpinicaris proserpina	1361.68
Italy	Italicocaris italica	1369.72
Italy	Italicocaris italica	1369.72
Italy	Italicocaris italica	1369.72
Italy	Italicocaris italica	1369.72
Italy	Italicocaris italica	1369.72
Italy	Italicocaris italica	1369.72
Italy	Proserpinicaris proserpina	1369.72
Italy	Proserpinicaris proserpina	1369.72
Italy	Italicocaris italica	1375.88
Italy	Italicocaris italica	1376.77
Italy	Italicocaris italica	1387.11
Italy	Italicocaris italica	1387.11
Italy	Italicocaris italica	1387.11
Italy	Italicocaris italica	1387.11
Italy	Italicocaris italica	1387.11
Italy	Italicocaris italica	1387.11
France	Parastenocaris sp. 3	1396.23
France	Parastenocaris sp. 3	1428.51
Sweden	Parastenocaris glacialis	1481.66
France	Parastenocaris sp. 3	1503.25
France	Parastenocaris sp. 3	1503.75
France	Parastenocaris sp. 3	1520.03
France	Parastenocaris sp. 3	1520.03
Germany	Parastenocaris psammica	1527.74
Italy	Parastenocaris ruffoi	1530.64
Italy	Stammericaris orcina	1535.13
Italy	Stammericaris orcina	1535.13
Italy	Cottarellicaris sibaritica	1591.73
Hungary	Parastenocaris similis similis	1591.73
Germany	Parastenocaris vicesima vicesima	1594.39
Finland	Parastenocaris vicesima vicesima	1644.88
Germany	Parastenocaris vicesima vicesima	1661.33
Germany	Parastenocaris vicesima vicesima	1674.03
Germany	Parastenocaris vicesima vicesima	1677.61
Germany	Parastenocaris vicesima vicesima	1677.61
Germany	Parastenocaris vicesima vicesima	1677.61
Germany	Parastenocaris vicesima vicesima	1729.17
Denmark	Parastenocaris vicesima vicesima	1729.17
Germany	Stammericaris phreatica	1740.56
Slovakia	Stammericaris phreatica	1745.44
Germany	Stammericaris phreatica	1759.58
Slovakia	Stammericaris phreatica	1776.79
Romania	Parastenocaris subterranea	1792.01
Sweden	Parastenocaris tumida	1792.01
Germany	Parastenocaris tumida	1799.77
Netherlands	Parastenocaris tumida	1799.87
Netherlands	Parastenocaris tumida	1811.63
Netherlands	Parastenocaris tumida	1823.65
Netherlands	Parastenocaris tumida	1851.1
Italy	Stammericaris trinacriae	1880.55
Germany	Parastenocaris vicesima vicesima	1926.78
Germany	Parastenocaris vicesima vicesima	1937.72
Germany	Parastenocaris tumida	1944.45
Netherlands	Parastenocaris tumida	1973.57
Romania	Parastenocaris uncinata	1975.06
Italy	Parastenocaris tyrrhenidis	2018.19
Italy	Parastenocaris tyrrhenidis	2028.03
France	Clujensicaris glareola (Hertzog, 1936)	2049.09
France	Clujensicaris glareola (Hertzog, 1936)	2049.09
Iceland	Parastenocaris glacialis	2072.34
Netherlands	Parastenocaris glacialis	2113.04
Poland	Parastenocaris glacialis	2118.86
Finland	Parastenocaris glacialis	2121.24
Netherlands	Horstkurtcaris nolli nolli	2126.56
Slovenia	Horstkurtcaris nolli nolli	2126.56
Slovenia	Horstkurtcaris nolli nolli	2145.3
Slovenia	Horstkurtcaris nolli nolli	2173.6
France	Clujensicaris glareola (Hertzog, 1936)	2181.36
Austria	Horstkurtcaris nolli nolli	2190.79
Netherlands	Horstkurtcaris nolli nolli	2194.89
Netherlands	Horstkurtcaris nolli nolli	2194.89
Germany	Horstkurtcaris nolli nolli	2202.23
Germany	Horstkurtcaris nolli nolli	2204.51
Germany	Horstkurtcaris nolli nolli	2204.69
Germany	Horstkurtcaris nolli nolli	2208.83
Germany	Horstkurtcaris nolli nolli	2208.83
Germany	Horstkurtcaris nolli nolli	2224.51
Slovenia	Horstkurtcaris nolli nolli	2264.96
Slovenia	Horstkurtcaris nolli nolli	2283.52
Slovenia	Horstkurtcaris nolli nolli	2283.86
Slovenia	Horstkurtcaris nolli nolli	2283.86
Slovenia	Horstkurtcaris nolli nolli	2283.86
Slovenia	Horstkurtcaris nolli nolli	2288.63
Slovenia	Horstkurtcaris nolli nolli	2288.63
Slovenia	Horstkurtcaris nolli nolli	2321.64
Slovenia	Horstkurtcaris nolli nolli	2354.08
Slovenia	Horstkurtcaris nolli nolli	2358.64
Germany	Horstkurtcaris nolli nolli	2385.85
Slovenia	Horstkurtcaris nolli nolli	2389.81
Germany	Horstkurtcaris nolli nolli	2389.81
Bulgaria	Parastenocaris karamani karamani	2416.46
Romania	Parastenocaris karamani brevicauda	2435.46
Romania	Parastenocaris jeanneli	2499.1
France	Clujensicaris glareola (Hertzog, 1936)	2569.6
France	Clujensicaris glareola (Hertzog, 1936)	2569.6
Germany	Clujensicaris glareola (Hertzog, 1936)	2569.6
Italy	Cottarellicaris luciae	2569.6
France	Minutacaris hippuris	2569.6
Romania	Parastenocaris latisetosa	2569.6
Italy	Stammericaris lorenzae	2569.6
Italy	Stammericaris lorenzae	2614.13
Italy	Nitocrella stammeri	2614.21
Greece	Nitocrella stammeri	2676.22
Italy	Nitocrella stammeri	2682.01
Italy	Nitocrella stammeri	2722.1
Italy	Nitocrella stammeri	2731.48
Austria	Nitocrella tirolensis	2820.4
Bulgaria	Nitocrella tonsa	2820.4
Italy	Nitocrella stammeri	2823.26
Italy	Nitocrella stammeri	2833.36
Italy	Nitocrella stammeri	2861.24
Italy	Nitocrella stochi	2886.74
Italy	Nitocrella stammeri	2901.75
Italy	Nitocrella stammeri	2934.41
Italy	Nitocrella stammeri	2958.7
Italy	Nitocrella stammeri	2959.07
Italy	Nitocrella stammeri	2959.07
Italy	Nitocrella stammeri	2959.07
Italy	Nitocrella stammeri	2959.07
Spain	Nitocrella stammeri	3000.42
Spain	Nitocrella stammeri	3070.92
France	Nitocrella sp.	3100.25
France	Nitocrella sp.	3143.2
Germany	Proserpinicaris phyllura	3156.2
Italy	Nitocrella stammeri	3196.22
Italy	Nitocrella stammeri	3208.94
Italy	Nitocrella stammeri	3208.94
Italy	Nitocrella stammeri	3208.94
Italy	Nitocrella stammeri	3221.44
Italy	Nitocrella stammeri	3237.76
Italy	Nitocrella stammeri	3254.99
Italy	Nitocrella stammeri	3291.39
Italy	Nitocrella stammeri	3291.49
Italy	Parapseudoleptomesochra italica	3291.49
Italy	Parapseudoleptomesochra italica	3307.27
Italy	Parapseudoleptomesochra italica	3476.22
Italy	Parapseudoleptomesochra italica	3497.25
Italy	Parapseudoleptomesochra italica	3575.5
Italy	Parapseudoleptomesochra italica	3575.5
Italy	Parapseudoleptomesochra italica	3604.12
Italy	Parapseudoleptomesochra italica	3652.48
Italy	Parapseudoleptomesochra italica	3652.59
Italy	Parapseudoleptomesochra italica	3652.59
Italy	Parapseudoleptomesochra italica	3729.49
Spain	Parapseudoleptomesochra minoricae	3729.49
Spain	Parapseudoleptomesochra ommeyyadensis	3729.49
Spain	Parapseudoleptomesochra minoricae	3840.13
Italy	Parapseudoleptomesochra italica	3866
Spain	Parapseudoleptomesochra minoricae	3866
Spain	Parapseudoleptomesochra minoricae	3903.4
Spain	Parapseudoleptomesochra baeticola	3911.13
Spain	Parapseudoleptomesochra almoravidensis	3915.32
Macedonia	Nitocrellopsis intermedia	3933.53
Greece	Nitocrellopsis hippocratis	3949.66
Italy	Nitocrella sp. I1	3953.9
France	Nitocrellopsis rouchi	3953.9
Italy	Parapseudoleptomesochra italica	3986.29
Italy	Parapseudoleptomesochra italica	3986.41
Italy	Parapseudoleptomesochra italica	4074.2
Italy	Parapseudoleptomesochra italica	4075.03
Spain	Parapseudoleptomesochra guadalhorcensis	4175.88
Italy	Parapseudoleptomesochra italica	4175.88
Italy	Nitocrella psammophila	4181.27
Italy	Nitocrella psammophila	4181.27
Italy	Nitocrella psammophila	4241.16
Italy	Nitocrella psammophila	4302.52
Italy	Nitocrella psammophila	4302.52
Italy	Nitocrella psammophila	4438.43
Italy	Nitocrella psammophila	4580.32
Italy	Nitocrella psammophila	4662.88
Italy	Nitocrella psammophila	4697.8
Italy	Nitocrella psammophila	4730.34
Italy	Nitocrella psammophila	4753.27
Italy	Nitocrella psammophila	4753.27
Italy	Nitocrella psammophila	4758.76
Italy	Nitocrella psammophila	4761.22
Italy	Nitocrella psammophila	4784.68
Italy	Nitocrella psammophila	4786.74
Italy	Nitocrella psammophila	4804.92
Italy	Nitocrella psammophila	4816.06
Italy	Nitocrella psammophila	4830.93
Italy	Nitocrella psammophila	4830.93
Italy	Nitocrella psammophila	4884.59
Italy	Nitocrella morettii	4893.27
Macedonia	Nitocrella neutra	4893.27
Serbia	Nitocrella neutra	4893.27
Italy	Nitocrella morettii	4905.54
Italy	Nitocrella morettii	4913.57
Italy	Nitocrella morettii	4913.57
Montenegro	Nitocrella longa	4928.11
Italy	Nitocrella kunzi	4930.72
Italy	Nitocrella kunzi	5115.44
Turkey	Nitocrella kosswigi	5207.49
Hungary	Nitocrella omega	5232.99
Italy	Nitocrella psammophila	5333.74
Italy	Nitocrella pescei	5342.92
Germany	Nitocrella omega	5343.2
Germany	Nitocrella omega	5343.2
Germany	Nitocrella omega	5343.2
Bulgaria	Nitocrella neutra	5372.15
France	Nitocrella omega	5372.15
Italy	Nitocrella psammophila	5501.12
Germany	Nitocrella omega	5600.81
Italy	Nitocrella psammophila	5631.15
Italy	Nitocrella psammophila	5644.43
Italy	Nitocrella psammophila	5644.43
Slovenia	Nitocrella slovenica	5663.21
Italy	Nitocrella psammophila	6050.19
Italy	Nitocrella psammophila	6055.89
Greece	Nitocrella rhodiensis	6096.72
Greece	Nitocrella rhodiensis	6106.65
Italy	Nitocrella psammophila	6138.49
Italy	Nitocrella psammophila	6242.37
Italy	Nitocrella psammophila	6265.85
Italy	Nitocrella psammophila	6280.44
Italy	Nitocrella psammophila	6280.44
Italy	Nitocrella psammophila	6346.06
Italy	Nitocrella psammophila	6475.45
Italy	Nitocrella psammophila	6489.5
Italy	Nitocrella psammophila	6521.17
Italy	Nitocrella psammophila	6549.18
Italy	Nitocrella psammophila	6708.72
Italy	Nitocrella psammophila	6821.68
Italy	Nitocrella psammophila	6849.06
Italy	Nitocrella psammophila	6849.06
Italy	Nitocrella psammophila	6970.44
Italy	Nitocrella psammophila	6970.44
Netherlands	Fontinalicaris fontinalis fontinalis	7117.38
Netherlands	Fontinalicaris germanica	7117.38
Germany	Fontinalicaris germanica	7168.97
Netherlands	Fontinalicaris germanica	7205.32
Hungary	Fontinalicaris germanica	7205.32
Netherlands	Fontinalicaris germanica	7205.32
Netherlands	Fontinalicaris germanica	7306.08
Germany	Fontinalicaris fontinalis fontinalis	7383.88
Netherlands	Fontinalicaris fontinalis fontinalis	7476.22
Austria	Fontinalicaris germanica	7476.22
Netherlands	Fontinalicaris fontinalis fontinalis	7599.94
Germany	Fontinalicaris fontinalis fontinalis	7737.46
Germany	Fontinalicaris fontinalis fontinalis	7816.95
France	Fontinalicaris fontinalis fontinalis	7978.32
Germany	Fontinalicaris fontinalis fontinalis	7981.72
Austria	Fontinalicaris fontinalis fontinalis	8106.6
Italy	Proserpinicaris admete	8216.41
Italy	Proserpinicaris admete	8264.17
Germany	Fontinalicaris germanica	8296.14
Germany	Fontinalicaris germanica	8296.14
Hungary	Fontinalicaris toeroekae	8296.14
Netherlands	Fontinalicaris germanica	8328.31
Netherlands	Fontinalicaris germanica	8434.44
Netherlands	Fontinalicaris germanica	8458.44
Netherlands	Fontinalicaris germanica	8505.68
Netherlands	Fontinalicaris germanica	8505.68
Netherlands	Fontinalicaris germanica	8618.04
Netherlands	Fontinalicaris fontinalis fontinalis	8961.13
France	Fontinalicaris fontinalis fontinalis	9069.1
France	Fontinalicaris fontinalis fontinalis	9192.42
Germany	Fontinalicaris fontinalis fontinalis	9192.42
France	Fontinalicaris fontinalis fontinalis	9192.42
Denmark	Fontinalicaris fontinalis fontinalis	9192.42
Denmark	Fontinalicaris fontinalis fontinalis	9192.42
Germany	Fontinalicaris fontinalis fontinalis	9192.42
Germany	Fontinalicaris fontinalis fontinalis	9192.42
France	Fontinalicaris fontinalis fontinalis	9192.42
Austria	Fontinalicaris fontinalis fontinalis	9192.42
France	Fontinalicaris fontinalis fontinalis	9422.15
Germany	Fontinalicaris fontinalis fontinalis	9987.98
Germany	Fontinalicaris fontinalis fontinalis	10197.3
Germany	Fontinalicaris fontinalis fontinalis	10197.3
Germany	Fontinalicaris fontinalis fontinalis	10253
France	Fontinalicaris fontinalis fontinalis	10253
France	Fontinalicaris fontinalis fontinalis	10418.6
France	Fontinalicaris fontinalis fontinalis	10596.8
France	Fontinalicaris fontinalis fontinalis	10807.9
Austria	Fontinalicaris fontinalis fontinalis	10814.9
France	Fontinalicaris fontinalis fontinalis	10825.8
Netherlands	Fontinalicaris fontinalis fontinalis	10949
France	Fontinalicaris fontinalis fontinalis	10949
France	Fontinalicaris fontinalis fontinalis	10949
Germany	Fontinalicaris fontinalis fontinalis	11138.1
Sweden	Fontinalicaris fontinalis fontinalis	11288
Switzerland	Fontinalicaris fontinalis fontinalis	11288
Sweden	Proserpinicaris phyllura	11303.3
Italy	Proserpinicaris amalasuntae	11367.2
Spain	Proserpinicaris cantabrica	11367.2
Spain	Proserpinicaris hispanica	11367.2
Spain	Proserpinicaris hispanica	11367.2
Spain	Proserpinicaris hispanica	11367.2
Sweden	Proserpinicaris phyllura	11367.2
Slovakia	Proserpinicaris pannonica	11421
Slovakia	Proserpinicaris pannonica	11625.2
Romania	Proserpinicaris pannonica	11707.2
Hungary	Proserpinicaris pannonica	11707.2
Slovakia	Proserpinicaris pannonica	11707.2
France	Proserpinicaris nicolasi	11722.5
Germany	Chappuisius inopinus	11734.2
Germany	Chappuisius inopinus	11734.2
Netherlands	Fontinalicaris fontinalis borea	11734.2
Italy	Proserpinicaris kalypso	11734.2
France	Proserpinicaris meridionalis	11734.2
Czech Republic	Proserpinicaris moravica	11734.2
Germany	Chappuisius inopinus	11746.4
Germany	Chappuisius inopinus	11746.4
Germany	Chappuisius inopinus	11746.4
Germany	Chappuisius inopinus	11752
Germany	Chappuisius inopinus	11752
Germany	Chappuisius inopinus	11752
Germany	Fontinalicaris fontinalis borea	11824.9
Germany	Chappuisius inopinus	12243.5
Germany	Chappuisius inopinus	12426.8
Germany	Chappuisius inopinus	12426.8
Germany	Chappuisius inopinus	12737.4
Germany	Chappuisius inopinus	12768.6
Germany	Chappuisius inopinus	12768.6
Germany	Chappuisius inopinus	12889.7
Germany	Chappuisius inopinus	13349.7
Germany	Chappuisius inopinus	13349.7
Germany	Chappuisius inopinus	13398.7
Germany	Chappuisius inopinus	13858.5
Germany	Chappuisius inopinus	13858.5
Germany	Chappuisius inopinus	13865
Germany	Chappuisius inopinus	14099.7
Germany	Chappuisius inopinus	14099.7
Hungary	Chappuisius inopinus	14099.7
Germany	Chappuisius inopinus	14099.7
Italy	Ectinosomatidae gen. I1 sp. I1	14099.7
France	Parapseudoleptomesochra subterranea ssp.	14099.7
Italy	Parapseudoleptomesochra subterranea subterranea	14099.7
France	Pseudectinosoma janineae	14099.7
France	Pseudectinosoma janineae	14099.7
France	Pseudectinosoma janineae	14099.7
France	Pseudectinosoma janineae	14099.7
Italy	Pseudectinosoma reductum	14099.7
France	Pseudectinosoma janineae	14176.8
Italy	Ectinosomatidae gen. I1 sp. I1	14191
France	Pseudectinosoma janineae	14191
Netherlands	Fontinalicaris fontinalis borea	14281.3
Germany	Fontinalicaris fontinalis borea	14448.1
Germany	Fontinalicaris fontinalis borea	14464.5
Hungary	Fontinalicaris fontinalis borea	14464.6
France	Fontinalicaris fontinalis borea	14596.2
France	Fontinalicaris aberrans	14601.7
Italy	Schizopera (Schizopera) lagrecai	14601.7
Italy	Schizopera (Schizopera) lagrecai	14712.6
Slovakia	Chappuisius sp.	14713.5
Germany	Chappuisius singeri	14786.2
Germany	Chappuisius singeri	14863.7
Germany	Chappuisius singeri	14921.5
Germany	Chappuisius singeri	14963.2
Germany	Chappuisius singeri	15031.9
Germany	Chappuisius singeri	15234.3
Germany	Chappuisius singeri	15531.9
Germany	Chappuisius singeri	15531.9
Germany	Chappuisius singeri	15534.3
Slovakia	Chappuisius inopinus	15576.9
Romania	Chappuisius inopinus	15728.8
Netherlands	Fontinalicaris fontinalis borea	15736.4
Germany	Chappuisius singeri	15740.5
Germany	Chappuisius inopinus	15822.6
Germany	Chappuisius singeri	16020
Germany	Chappuisius singeri	16322.6
Germany	Chappuisius singeri	16363.9
Germany	Chappuisius singeri	16363.9
Germany	Chappuisius singeri	16397.7
Germany	Chappuisius singeri	16583.1
Germany	Chappuisius singeri	16750.8
Germany	Moraria glitzae	16800
Bulgaria	Elaphoidella tenera	16967.8
Turkey	Kinnecaris draconis	16967.8
Turkey	Kinnecaris xanthi	16967.8
France	Proserpinicaris meridionalis	16967.8
Slovakia	Proserpinicaris pannonica	16967.8
Slovenia	Bryocamptus (Rheocamptus) pyrenaicus	17171.6
Slovenia	Elaphoidella charon	17171.6
Italy	Elaphoidella plutonis	17171.6
Switzerland	Fontinalicaris fontinalis fontinalis	17458.1
Italy	Italicocaris italica	17458.1
Italy	Italicocaris italica	17583.6
Germany	Chappuisius singeri	17743.8
Germany	Chappuisius singeri	17743.8
Germany	Fontinalicaris germanica	17743.8
Germany	Fontinalicaris germanica	18974.3
Slovakia	Proserpinicaris pannonica	19142
Slovenia	Bryocamptus (Rheocamptus) pyrenaicus	19748
Slovenia	Elaphoidella charon	19868.8

## Sheet: NonAQ_fromUNCONS_NonAQ
Distances (in m) of the occurrences of the stygobitic harpacticoid species at the boundary of each CONS/UNCONS pair (CONS: aquifers in consolidated rocks; UNCONS: aquifers in unconsolidated sediments). The distances are computed for the species occurring in the UNCONS habitats (the respective country is indicated), from the boundary of the CONS/UNCONS pair up to 20 km far from the edge.
COUNTRY	SPECIES	DISTANCE (m)
Italy	Elaphoidella elaphoides elaphoides	21.8832
Italy	Elaphoidella elaphoides elaphoides	24.104
Italy	Elaphoidella elaphoides elaphoides	31.7046
Italy	Elaphoidella elaphoides elaphoides	38.187
Italy	Elaphoidella elaphoides elaphoides	38.187
Italy	Elaphoidella elaphoides elaphoides	51.4159
Italy	Elaphoidella elaphoides elaphoides	89.5978
Italy	Elaphoidella elaphoides elaphoides	89.5978
Italy	Elaphoidella elaphoides elaphoides	93.9545
Bulgaria	Elaphoidella elaphoides elaphoides	93.9545
Macedonia	Elaphoidella elaphoides elaphoides	110.965
Italy	Elaphoidella elaphoides elaphoides	122.265
Italy	Elaphoidella elaphoides elaphoides	130.251
Italy	Elaphoidella elaphoides elaphoides	155.747
Italy	Elaphoidella elaphoides elaphoides	161.542
Italy	Elaphoidella elaphoides elaphoides	173.686
Italy	Elaphoidella elaphoides elaphoides	195.863
Italy	Elaphoidella elaphoides elaphoides	266.007
France	Elaphoidella garbetensis	297.507
France	Elaphoidella federicae	299.544
Bulgaria	Elaphoidella elaphoides fonticola	305.866
Bulgaria	Elaphoidella elegantula	305.866
France	Elaphoidella federicae	305.866
Czech Republic	Elaphoidella elaphoides elaphoides	317.884
Czech Republic	Elaphoidella elaphoides elaphoides	325.781
Czech Republic	Elaphoidella elaphoides elaphoides	366.935
Czech Republic	Elaphoidella elaphoides elaphoides	416.308
Czech Republic	Elaphoidella elaphoides elaphoides	513.575
Czech Republic	Elaphoidella elaphoides elaphoides	526.583
Czech Republic	Elaphoidella elaphoides elaphoides	529.92
Slovakia	Elaphoidella elaphoides elaphoides	539.288
Slovakia	Elaphoidella elaphoides elaphoides	554.782
Czech Republic	Elaphoidella elaphoides elaphoides	554.782
Czech Republic	Elaphoidella elaphoides elaphoides	558.098
Slovakia	Elaphoidella elaphoides elaphoides	582.364
Slovakia	Elaphoidella elaphoides elaphoides	584.774
Slovakia	Elaphoidella elaphoides elaphoides	608.626
Bulgaria	Ceuthonectes serbicus	681.791
France	Ceuthonectes vievilleae	681.791
Italy	Elaphoidella apostolovi	731.381
France	Elaphoidella bouilloni	731.381
France	Elaphoidella bouilloni	731.381
Bulgaria	Elaphoidella balkanica	751.023
France	Elaphoidella bouilloni	751.023
France	Elaphoidella bouilloni	760.132
Russia	Parastenocaris fonticola	790.904
Sweden	Parastenocaris glacialis	790.904
Sweden	Parastenocaris glacialis	792.681
Sweden	Parastenocaris glacialis	801.858
France	Clujensicaris dianae	894.544
Italy	Parastenocaris crenobia	920.962
France	Parastenocaris corsica	948.18
Bulgaria	Parastenocaris bulgarica	981.414
Italy	Parastenocaris calliroe	981.414
France	Clujensicaris dianae	982.372
Italy	Cottarellicaris etrusca	982.372
Bulgaria	Parastenocaris bulgarica	982.372
France	Clujensicaris dianae	1003.53
France	Clujensicaris dianae	1003.53
France	Clujensicaris dianae	1032.73
Sweden	Parastenocaris glacialis	1053.96
Sweden	Parastenocaris glacialis	1060.23
Sweden	Parastenocaris glacialis	1091.71
Sweden	Parastenocaris glacialis	1103.04
Sweden	Parastenocaris glacialis	1103.04
Sweden	Parastenocaris glacialis	1105.26
Sweden	Parastenocaris glacialis	1105.26
Norway	Parastenocaris glacialis	1114.53
Norway	Parastenocaris glacialis	1127.87
Norway	Parastenocaris glacialis	1145.39
Sweden	Parastenocaris glacialis	1145.39
Sweden	Parastenocaris glacialis	1145.39
Sweden	Parastenocaris glacialis	1153.7
Sweden	Parastenocaris glacialis	1170.49
Sweden	Parastenocaris glacialis	1200.66
Sweden	Parastenocaris glacialis	1225.55
Sweden	Parastenocaris glacialis	1225.55
Sweden	Parastenocaris glacialis	1233.33
Sweden	Parastenocaris glacialis	1233.5
Sweden	Parastenocaris glacialis	1247.22
Sweden	Parastenocaris glacialis	1350.3
Sweden	Parastenocaris glacialis	1400.74
Sweden	Parastenocaris glacialis	1478.42
Sweden	Parastenocaris glacialis	1479.01
Sweden	Parastenocaris glacialis	1490.44
Norway	Parastenocaris glacialis	1494.26
Norway	Parastenocaris glacialis	1548.13
Norway	Parastenocaris glacialis	1563.98
Norway	Parastenocaris glacialis	1618.49
Norway	Parastenocaris glacialis	1629.7
Norway	Parastenocaris glacialis	1633.12
Norway	Parastenocaris glacialis	1646.47
Norway	Parastenocaris glacialis	1672.59
Norway	Parastenocaris glacialis	1674.61
Norway	Parastenocaris glacialis	1675.91
Norway	Parastenocaris glacialis	1703.39
Norway	Parastenocaris glacialis	1704.36
Norway	Parastenocaris glacialis	1704.36
Sweden	Parastenocaris glacialis	1704.36
Sweden	Parastenocaris glacialis	1768.34
Sweden	Parastenocaris glacialis	1799.89
Sweden	Parastenocaris glacialis	1799.89
Norway	Parastenocaris glacialis	1838.72
Sweden	Parastenocaris glacialis	1942.11
Sweden	Parastenocaris glacialis	2008.89
Norway	Parastenocaris glacialis	2019.91
Sweden	Parastenocaris glacialis	2119.04
Sweden	Parastenocaris glacialis	2208.2
Germany	Proserpinicaris phyllura	2331.76
Finland	Proserpinicaris phyllura	2331.92
Norway	Proserpinicaris phyllura	2359.77
Finland	Proserpinicaris phyllura	2407.99
Finland	Proserpinicaris phyllura	2490.21
Finland	Proserpinicaris phyllura	2546.47
Norway	Proserpinicaris phyllura	2546.47
Slovakia	Proserpinicaris phyllura	2546.47
Germany	Proserpinicaris phyllura	2560.72
Sweden	Proserpinicaris phyllura	2652.97
Sweden	Proserpinicaris phyllura	2652.97
Italy	Proserpinicaris proserpina	2666.13
Italy	Parastenocaris altitudinis	2671.24
Italy	Parastenocaris amatheia	2671.24
Romania	Nanacaris nana	2675.91
Italy	Stammericaris acherusia	2675.91
Romania	Parastenocaris banatica	2693.16
Austria	Minutacaris austriaca	2748.02
Romania	Parastenocaris banatica	2748.02
Sweden	Parastenocaris brevipes	2748.02
Austria	Minutacaris austriaca	2765.34
Czech Republic	Parastenocaris bohemica	2790
Italy	Italicocaris italica	2817.71
Romania	Clujensicaris clujensis	2818.01
Romania	Clujensicaris clujensis	2830.29
Italy	Proserpinicaris proserpina	2832.06
Sweden	Parastenocaris glacialis	2937
Italy	Parastenocaris sp. 2	3076.06
Italy	Parastenocaris sp. 1	3078.42
France	Parastenocaris psammica	3117.52
Italy	Cottarellicaris oligoalina	3217.15
France	Parastenocaris silvana	3287.87
France	Parastenocaris silvana	3313.38
Czech Republic	Stammericaris phreatica	3407.71
Czech Republic	Stammericaris phreatica	3456.58
Czech Republic	Stammericaris phreatica	3574.65
Czech Republic	Stammericaris phreatica	3707.28
Czech Republic	Stammericaris phreatica	3761.44
Czech Republic	Stammericaris phreatica	3761.44
Norway	Parastenocaris vicesima vicesima	3891.78
Czech Republic	Stammericaris phreatica	3891.78
Italy	Stammericaris phreatica	3910.74
Slovakia	Stammericaris phreatica	3973.09
Slovakia	Stammericaris phreatica	3973.09
Sweden	Parastenocaris tumida	4089.95
Italy	Stammericaris trinacriae	4090.6
Italy	Parastenocaris stellae	4157.09
France	Parastenocaris vandeli	4192.23
Sweden	Parastenocaris vicesima vicesima	4323.1
France	Parastenocaris vandeli	4352.45
France	Parastenocaris vandeli	4403.62
Italy	Parastenocaris tyrrhenidis	4529.82
Italy	Parastenocaris tyrrhenidis	4625.27
Faroe Islands	Parastenocaris glacialis	4675.64
Faroe Islands	Parastenocaris glacialis	4675.64
Italy	Parastenocaris tyrrhenidis	4675.64
Faroe Islands	Parastenocaris glacialis	4775.1
Faroe Islands	Parastenocaris glacialis	4805.21
Faroe Islands	Parastenocaris glacialis	4845.11
Faroe Islands	Parastenocaris glacialis	4846.94
Faroe Islands	Parastenocaris glacialis	5045.46
Finland	Parastenocaris glacialis	5052.74
Finland	Parastenocaris glacialis	5094.39
Italy	Cottarellicaris oligoalina	5132.79
Iceland	Parastenocaris glacialis	5198.23
Iceland	Parastenocaris glacialis	5253.37
Sweden	Parastenocaris glacialis	5284.48
Sweden	Proserpinicaris phyllura	5421.64
Italy	Parastenocaris glacialis	5463.55
Italy	Parastenocaris glacialis	5497.75
Switzerland	Parastenocaris glacialis	5504.13
Germany	Horstkurtcaris nolli nolli	5616.49
Italy	Cottarellicaris oligoalina	5639.36
Sweden	Parastenocaris glacialis	5639.36
Italy	Cottarellicaris oligoalina	5676.79
Romania	Parastenocaris karamani karamani	5697.03
Italy	Stammericaris lorenzae	5725.1
Italy	Cottarellicaris hera	5772.12
Germany	Parastenocaris husmanni	5772.12
Italy	Cottarellicaris hera	5811.69
Italy	Cottarellicaris oligoalina	5849.54
Serbia	Parastenocaris jeanneli	5863.62
France	Parastenocaris nertensis	5871.65
Italy	Stammericaris lorenzae	5899.42
France	Parastenocaris nertensis	5959.97
Italy	Nitocrella stammeri	6049.82
Italy	Nitocrella stammeri	6109.56
Greece	Nitocrella stammeri	6212.98
Bulgaria	Nitocrella tonsa	6253.88
Bulgaria	Nitocrella spinulosa	6315.38
Italy	Nitocrella stammeri	6378.3
Italy	Nitocrella stammeri	6419.25
Italy	Nitocrella stammeri	6438.64
Italy	Nitocrella stammeri	6438.64
Italy	Nitocrella stammeri	6442.59
Italy	Nitocrella stammeri	6465.09
Italy	Nitocrella stammeri	6532.51
Italy	Nitocrella stammeri	6532.51
Italy	Nitocrella stammeri	6634.8
Italy	Nitocrella stammeri	6724.25
Italy	Nitocrella stammeri	6733.04
Italy	Nitocrella stammeri	6805.5
Italy	Nitocrella stammeri	7028.89
Italy	Nitocrella stammeri	7095.01
Italy	Nitocrella stammeri	7132.69
Italy	Parapseudoleptomesochra italica	7136.63
Italy	Parapseudoleptomesochra italica	7136.63
Italy	Parapseudoleptomesochra italica	7158.36
Italy	Parapseudoleptomesochra italica	7178.55
Spain	Parapseudoleptomesochra minoricae	7178.55
France	Parapseudoleptomesochra subterranea deminuta	7178.55
Spain	Parapseudoleptomesochra minoricae	7178.72
Italy	Parapseudoleptomesochra italica	7212.23
Italy	Parapseudoleptomesochra minoricae	7237.56
Italy	Parapseudoleptomesochra italica	7251.8
Bulgaria	Nitocrellopsis intermedia	7260.47
Spain	Parapseudoleptomesochra baeticola	7327.89
Portugal	Nitokra reducta fluviatilis	7336.31
Italy	Parapseudoleptomesochra italica	7356.56
Greece	Parapseudoleptomesochra hellenica	7531.4
Italy	Nitocrella sp. I2	7575.91
Italy	Parapseudoleptomesochra italica	7620.33
Italy	Parapseudoleptomesochra italica	7642.14
Italy	Parapseudoleptomesochra italica	7642.14
Italy	Parapseudoleptomesochra italica	7642.14
Italy	Parapseudoleptomesochra italica	7644.49
Italy	Nitocrella psammophila	7656.35
Italy	Attheyella (Neomrazekiella) paranaphtalica	7747.78
Italy	Attheyella (Neomrazekiella) paranaphtalica	7809.4
Italy	Attheyella (Neomrazekiella) paranaphtalica	7823.58
Italy	Attheyella (Neomrazekiella) paranaphtalica	7850.79
Italy	Attheyella (Neomrazekiella) paranaphtalica	7897.26
Italy	Attheyella (Neomrazekiella) paranaphtalica	7983.29
Italy	Nitocrella psammophila	8116.9
Italy	Nitocrella psammophila	8172.18
Italy	Nitocrella psammophila	8210.73
Italy	Nitocrella psammophila	8330.32
Italy	Nitocrella psammophila	8382.02
Greece	Nitocrella maggii	8447.98
Greece	Nitocrella maggii	8520.55
Italy	Nitocrella morettii	8745.69
Slovenia	Nitocrella slovenica	8790.73
Greece	Nitocrella skyrensis	8809.42
Greece	Nitocrella skyrensis	9075.46
Italy	Nitocrella psammophila	9235.31
France	Fontinalicaris fontinalis fontinalis	9270.85
France	Fontinalicaris fontinalis fontinalis	9345.06
Italy	Proserpinicaris amalasuntae	9379.7
Italy	Proserpinicaris admete	9452.33
Italy	Proserpinicaris admete	9532.29
Italy	Proserpinicaris admete	9665.21
Italy	Proserpinicaris admete	9942.84
Italy	Proserpinicaris admete	9949.34
Italy	Proserpinicaris admete	9949.34
Italy	Proserpinicaris admete	9969.32
Italy	Proserpinicaris admete	10035.8
Germany	Fontinalicaris fontinalis fontinalis	10160.3
Czech Republic	Fontinalicaris fontinalis fontinalis	10160.3
France	Fontinalicaris fontinalis fontinalis	10160.3
France	Fontinalicaris fontinalis fontinalis	10160.3
Italy	Proserpinicaris admete	10160.3
Italy	Proserpinicaris amalasuntae	10160.3
Finland	Proserpinicaris phyllura	10268.1
Sweden	Proserpinicaris phyllura	10299.4
Sweden	Proserpinicaris phyllura	10535.7
Finland	Proserpinicaris phyllura	10552.2
Sweden	Proserpinicaris phyllura	10756.6
Finland	Proserpinicaris phyllura	11063.4
Italy	Proserpinicaris admete	11138
Sweden	Proserpinicaris phyllura	11144
Sweden	Proserpinicaris phyllura	11317.2
Sweden	Proserpinicaris phyllura	11382.1
Sweden	Proserpinicaris phyllura	11382.1
Sweden	Proserpinicaris phyllura	11692.8
Sweden	Proserpinicaris phyllura	11700
Sweden	Proserpinicaris phyllura	11700
Finland	Proserpinicaris phyllura	11909.9
Finland	Proserpinicaris phyllura	11994.6
Sweden	Proserpinicaris phyllura	12023.4
Norway	Proserpinicaris phyllura	12347.6
Norway	Proserpinicaris phyllura	12351.9
Sweden	Proserpinicaris phyllura	12351.9
Sweden	Proserpinicaris phyllura	12500.9
Sweden	Proserpinicaris phyllura	12689.6
Italy	Proserpinicaris kalypso	12700.9
Italy	Proserpinicaris amalasuntae	12713.6
Italy	Proserpinicaris amalasuntae	13199.2
Czech Republic	Proserpinicaris moravica	13206.2
Sweden	Proserpinicaris phyllura	13249.7
Czech Republic	Proserpinicaris moravica	13444.2
Italy	Proserpinicaris ima	13479.6
France	Proserpinicaris meridionalis	13523.9
France	Proserpinicaris meridionalis	13531.5
France	Proserpinicaris meridionalis	13643.4
France	Proserpinicaris mangini	13662.4
Czech Republic	Proserpinicaris moravica	13669.2
Spain	Stygonitocrella guadalfensis	13766.4
France	Parapseudoleptomesochra subterranea ssp.	13920.5
France	Parapseudoleptomesochra subterranea ssp.	13928.9
Germany	Chappuisius inopinus	13968.6
France	Parapseudoleptomesochra subterranea ssp.	13969
France	Parapseudoleptomesochra subterranea ssp.	13980.5
France	Parapseudoleptomesochra subterranea ssp.	14131.1
France	Parapseudoleptomesochra subterranea ssp.	14131.1
France	Parapseudoleptomesochra subterranea ssp.	14131.1
France	Parapseudoleptomesochra subterranea subterranea	14258.7
France	Parapseudoleptomesochra subterranea ssp.	14536.6
France	Parapseudoleptomesochra subterranea ssp.	14607.5
France	Parapseudoleptomesochra subterranea ssp.	14607.5
France	Parapseudoleptomesochra subterranea ssp.	14808.4
France	Parapseudoleptomesochra subterranea ssp.	14813.2
France	Parapseudoleptomesochra subterranea ssp.	15493.6
France	Parapseudoleptomesochra subterranea ssp.	15521.4
Italy	Pseudectinosoma kunzi	15540.4
Italy	Pseudectinosoma reductum	15540.4
France	Parapseudoleptomesochra subterranea subterranea	15805.5
Italy	Schizopera (Schizopera) lindae	16138.2
Italy	Schizopera (Schizopera) lindae	16176
Italy	Schizopera (Schizopera) lagrecai	16241.6
Italy	Schizopera sp. I2	16265.5
Czech Republic	Chappuisius singeri	16450.9
Czech Republic	Chappuisius singeri	16450.9
Czech Republic	Chappuisius singeri	16822.6
Czech Republic	Chappuisius singeri	16857.5
Germany	Chappuisius singeri	17041.7
Italy	Stammericaris trinacriae	17146.4
Turkey	Kinnecaris xanthi	17174.5
France	Proserpinicaris meridionalis	17174.5
France	Parastenocaris vandeli	17285.6
France	Parastenocaris vandeli	17285.6
Bulgaria	Elaphoidella tenera	17367.5
France	Parastenocaris nertensis	17429.5
France	Elaphoidella infernalis	17936.6
France	Ceuthonectes gallicus	18020.9
Serbia	Parastenocaris jeanneli	18077.3
France	Parapseudoleptomesochra subterranea ssp.	18384.9
France	Parapseudoleptomesochra subterranea ssp.	18392.6
France	Parapseudoleptomesochra subterranea ssp.	18521.1
France	Parapseudoleptomesochra subterranea ssp.	18562.4
Germany	Chappuisius singeri	18753.8
Italy	Proserpinicaris admete	18924.4
Italy	Proserpinicaris admete	19069.2
France	Elaphoidella bouilloni	19111.6
France	Parastenocaris vandeli	19204.4
France	Parastenocaris vandeli	19209.3
France	Ceuthonectes gallicus	19567.7
France	Elaphoidella infernalis	19567.7
France	Parapseudoleptomesochra subterranea ssp.	19770.3

## Sheet: UNCONS_fromUNCONS_NonAQ
Distances (in m) of the occurrences of the stygobitic harpacticoid species at the boundary of each UNCONS/NonAQ pair (UNCONS: aquifers in unconsolidated sediments; NonAQ: practically non-aquiferous rocks). The distances are computed for the species occurring in the UNCONS habitats (the respective country is indicated), from the boundary of the UNCONS/NONAQ pair up to 20 km far from the edge.
COUNTRY	SPECIES	DISTANCE (m)
Slovenia	Bryocamptus (Rheocamptus) pyrenaicus	0
Slovenia	Bryocamptus (Rheocamptus) pyrenaicus	5.539
Slovenia	Bryocamptus (Rheocamptus) pyrenaicus	19.2731
France	Bryocamptus (Rheocamptus) pyrenaicus	41.3712
France	Bryocamptus (Rheocamptus) pyrenaicus	41.7547
Slovenia	Bryocamptus (Echinocamptus) dacicus	60.2209
Bulgaria	Bryocamptus (Echinocamptus) dacicus	60.2209
Bulgaria	Bryocamptus (Echinocamptus) dacicus	60.2209
Slovenia	Bryocamptus (Echinocamptus) dacicus	114.098
Romania	Bryocamptus (Echinocamptus) dacicus	140.963
Slovenia	Bryocamptus (Echinocamptus) dacicus	140.963
Romania	Bryocamptus (Echinocamptus) dacicus	140.963
Bulgaria	Bryocamptus (Echinocamptus) dacicus	140.963
Slovenia	Bryocamptus (Echinocamptus) dacicus	140.963
Slovenia	Bryocamptus (Rheocamptus) balcanicus	140.963
Slovenia	Bryocamptus (Echinocamptus) dacicus	141.492
Italy	Elaphoidella elaphoides elaphoides	141.492
Italy	Elaphoidella elaphoides elaphoides	168.394
Italy	Elaphoidella elaphoides elaphoides	174.005
Ukraine	Elaphoidella elaphoides elaphoides	174.178
Italy	Elaphoidella elaphoides elaphoides	174.558
Romania	Elaphoidella elaphoides elaphoides	201.128
France	Elaphoidella elaphoides elaphoides	208.487
France	Elaphoidella elaphoides elaphoides	215.332
France	Elaphoidella elaphoides elaphoides	215.332
France	Elaphoidella elaphoides elaphoides	223.285
France	Elaphoidella elaphoides elaphoides	262.067
France	Elaphoidella elaphoides elaphoides	269.738
Czech Republic	Elaphoidella elaphoides elaphoides	272.522
Serbia	Elaphoidella elaphoides elaphoides	281.231
Romania	Elaphoidella elaphoides elaphoides	308.49
Macedonia	Elaphoidella elaphoides elaphoides	313.882
Macedonia	Elaphoidella elaphoides elaphoides	330.101
Macedonia	Elaphoidella elaphoides elaphoides	333.405
Macedonia	Elaphoidella elaphoides elaphoides	345.674
Bulgaria	Elaphoidella elaphoides elaphoides	351.131
Croatia	Elaphoidella elaphoides elaphoides	351.131
Slovenia	Elaphoidella elaphoides elaphoides	405.5
Slovenia	Elaphoidella elaphoides elaphoides	416.98
Slovenia	Elaphoidella elaphoides elaphoides	429.364
Slovenia	Elaphoidella elaphoides elaphoides	438.073
Slovenia	Elaphoidella elaphoides elaphoides	438.073
Slovenia	Elaphoidella elaphoides elaphoides	444.726
Slovenia	Elaphoidella elaphoides elaphoides	467.569
Slovenia	Elaphoidella elaphoides elaphoides	479.982
Slovenia	Elaphoidella elaphoides elaphoides	500
Italy	Elaphoidella elaphoides elaphoides	505.274
Bulgaria	Elaphoidella cvetkovi	514.466
Romania	Elaphoidella damianae	514.466
Slovenia	Elaphoidella elaphoides elaphoides	524.845
Germany	Elaphoidella elaphoides elaphoides	524.845
Italy	Elaphoidella elaphoides elaphoides	601.82
Italy	Elaphoidella elaphoides elaphoides	615.847
Italy	Elaphoidella elaphoides elaphoides	641.128
Slovenia	Elaphoidella elaphoides elaphoides	659.326
Germany	Elaphoidella elaphoides elaphoides	679.651
Slovakia	Elaphoidella elaphoides elaphoides	683.55
Italy	Elaphoidella elaphoides elaphoides	698.024
Italy	Elaphoidella elaphoides elaphoides	703.551
Italy	Elaphoidella elaphoides elaphoides	708.147
Italy	Elaphoidella elaphoides elaphoides	739.472
Italy	Elaphoidella elaphoides elaphoides	739.667
Slovakia	Elaphoidella elaphoides elaphoides	739.667
Slovakia	Elaphoidella elaphoides elaphoides	739.667
Slovakia	Elaphoidella elaphoides elaphoides	793.765
Slovakia	Elaphoidella elaphoides elaphoides	793.765
Slovakia	Elaphoidella elaphoides elaphoides	793.765
Slovakia	Elaphoidella elaphoides elaphoides	798.258
Slovakia	Elaphoidella elaphoides elaphoides	820.007
Slovakia	Elaphoidella elaphoides elaphoides	821.946
France	Elaphoidella elaphoides elaphoides	835.884
Hungary	Elaphoidella elaphoides elaphoides	864.494
Montenegro	Elaphoidella gordani	875.279
Slovenia	Elaphoidella franci	908.715
Slovenia	Elaphoidella franci	921.89
Bulgaria	Elaphoidella elaphoides juxtaputealis	962.543
Romania	Elaphoidella elaphoides juxtaputealis	984.833
Serbia	Elaphoidella elaphoides fonticola	1000
Czech Republic	Elaphoidella elaphoides elaphoides	1044.31
Czech Republic	Elaphoidella elaphoides elaphoides	1072.21
Czech Republic	Elaphoidella elaphoides elaphoides	1089.25
Czech Republic	Elaphoidella elaphoides elaphoides	1089.25
Czech Republic	Elaphoidella elaphoides elaphoides	1098.74
Czech Republic	Elaphoidella elaphoides elaphoides	1098.74
Czech Republic	Elaphoidella elaphoides elaphoides	1098.74
Czech Republic	Elaphoidella elaphoides elaphoides	1098.74
Czech Republic	Elaphoidella elaphoides elaphoides	1117.3
Slovakia	Elaphoidella elaphoides elaphoides	1174.96
Slovakia	Elaphoidella elaphoides elaphoides	1206.28
Romania	Ceuthonectes serbicus	1214.49
France	Ceuthonectes serbicus	1214.49
Slovakia	Elaphoidella elaphoides elaphoides	1214.49
Switzerland	Ceuthonectes serbicus	1225.33
Hungary	Ceuthonectes serbicus	1256.42
France	Ceuthonectes sp. J1	1256.42
Bulgaria	Elaphoidella apostoli	1256.42
Bulgaria	Elaphoidella apostoli	1256.42
Slovenia	Ceuthonectes serbicus	1256.76
Slovenia	Ceuthonectes serbicus	1276.85
Slovenia	Ceuthonectes serbicus	1294.08
Slovenia	Ceuthonectes serbicus	1330.92
Slovenia	Ceuthonectes serbicus	1330.92
Slovenia	Ceuthonectes serbicus	1334.11
Italy	Elaphoidella aprutina	1339.3
Slovenia	Elaphoidella charon	1339.3
Slovenia	Elaphoidella charon	1339.3
Slovenia	Elaphoidella charon	1339.3
Slovenia	Elaphoidella charon	1339.3
Slovenia	Elaphoidella charon	1339.3
Italy	Elaphoidella cottarellii	1339.3
Bosnia and Herzegovina	Elaphoidella croatica	1339.3
Slovenia	Elaphoidella cvetkae	1339.3
Slovenia	Elaphoidella cvetkae	1339.3
Slovenia	Elaphoidella charon	1376.57
Slovenia	Elaphoidella charon	1376.57
France	Elaphoidella bouilloni	1422.52
Bulgaria	Elaphoidella bisetosa	1445.45
France	Elaphoidella bouilloni	1445.45
Italy	Elaphoidella aprutina	1445.52
Slovenia	Elaphoidella charon	1466.9
Slovenia	Elaphoidella charon	1467.27
Slovenia	Elaphoidella charon	1467.27
Slovenia	Elaphoidella charon	1472.69
France	Elaphoidella calypsonis	1505.93
Bulgaria	Elaphoidella cavernicola	1525.91
Italy	Parastenocaris gertrudae	1526.07
Slovenia	Parastenocaris gertrudae	1530.71
Slovenia	Parastenocaris gertrudae	1530.71
Slovenia	Parastenocaris gertrudae	1530.71
Slovenia	Parastenocaris gertrudae	1530.71
Slovenia	Parastenocaris gertrudae	1560.59
Italy	Parastenocaris gertrudae	1560.59
Italy	Parastenocaris gertrudae	1560.59
Slovenia	Parastenocaris gertrudae	1585.43
Slovenia	Parastenocaris gertrudae	1612.81
Sweden	Parastenocaris glacialis	1628.03
Hungary	Parastenocaris budapestiensis	1651.98
Sweden	Parastenocaris brevipes	1673.81
Italy	Cottarellicaris etrusca	1703.84
Italy	Cottarellicaris etrusca	1703.84
Italy	Parastenocaris crenobia	1703.84
Macedonia	Minutacaris elegans	1705.84
Macedonia	Parastenocaris dubia	1763.43
France	Clujensicaris dianae	1780.79
Denmark	Parastenocaris glacialis	1818.61
Sweden	Parastenocaris glacialis	1818.61
Denmark	Parastenocaris glacialis	1821.44
Sweden	Parastenocaris glacialis	1846.53
Germany	Proserpinicaris phyllura	1896.04
Germany	Proserpinicaris phyllura	1896.04
Germany	Proserpinicaris phyllura	1896.04
Germany	Proserpinicaris phyllura	1986.56
Germany	Proserpinicaris phyllura	1997.99
Slovakia	Proserpinicaris phyllura	2028.98
Denmark	Proserpinicaris phyllura	2049.03
Slovakia	Proserpinicaris phyllura	2161.85
Finland	Proserpinicaris phyllura	2165.38
Germany	Proserpinicaris phyllura	2171.98
Austria	Proserpinicaris phyllura	2171.98
Slovakia	Proserpinicaris phyllura	2174.83
Germany	Proserpinicaris phyllura	2196.91
Sweden	Proserpinicaris phyllura	2196.91
Denmark	Proserpinicaris phyllura	2199.82
Italy	Proserpinicaris proserpina	2211.02
Slovakia	Proserpinicaris proserpina	2267.34
Slovakia	Proserpinicaris proserpina	2315.79
Italy	Proserpinicaris proserpina	2348.07
Germany	Proserpinicaris phyllura	2352.34
Finland	Proserpinicaris phyllura	2352.34
Finland	Proserpinicaris phyllura	2406.06
Finland	Proserpinicaris phyllura	2436.62
Denmark	Proserpinicaris phyllura	2440.82
Germany	Proserpinicaris phyllura	2440.82
Netherlands	Proserpinicaris phyllura	2440.82
Germany	Proserpinicaris phyllura	2458.75
Germany	Proserpinicaris phyllura	2458.75
Germany	Proserpinicaris phyllura	2518.33
Germany	Proserpinicaris phyllura	2581.82
Denmark	Proserpinicaris phyllura	2588.76
Denmark	Proserpinicaris phyllura	2593.7
Germany	Proserpinicaris phyllura	2593.7
Denmark	Proserpinicaris phyllura	2622.64
Denmark	Proserpinicaris phyllura	2623.07
Slovenia	Nitocrella hirta bucarestiensis	2632.38
Denmark	Proserpinicaris phyllura	2703.29
Romania	Minutacaris minuta	2751.9
Greece	Parastenocaris aesculapii	2751.9
Netherlands	Proserpinicaris phyllura	2751.9
Sweden	Proserpinicaris phyllura	2751.9
Austria	Proserpinicaris phyllura	2751.9
Sweden	Proserpinicaris phyllura	2751.9
France	Parastenocaris aedes	2818.58
Italy	Stammericaris acherusia	2837.66
Italy	Italicocaris italica	2841
Italy	Italicocaris italica	2841
Romania	Nanacaris nana	2841
Slovakia	Proserpinicaris proserpina	2841
Italy	Stammericaris acherusia	2841
Sweden	Parastenocaris brevipes	2846.08
Romania	Clujensicaris clujensis	2847.16
Hungary	Entzicaris entzii	2847.16
Italy	Italicocaris italica	2847.16
Italy	Italicocaris italica	2847.16
Italy	Italicocaris italica	2847.16
Italy	Italicocaris italica	2847.16
Italy	Italicocaris italica	2847.16
Italy	Italicocaris italica	2847.16
Italy	Italicocaris italica	2847.16
Italy	Italicocaris italica	2847.16
Italy	Italicocaris italica	2847.16
Italy	Italicocaris italica	2847.16
Italy	Italicocaris italica	2847.16
Italy	Italicocaris italica	2847.16
Italy	Italicocaris italica	2847.16
Italy	Italicocaris italica	2847.16
Romania	Parastenocaris aquaeducta	2847.16
Bulgaria	Parastenocaris bohemica	2847.16
France	Parastenocaris boulouensis	2847.16
Germany	Parastenocaris brevipes	2847.16
Sweden	Parastenocaris brevipes	2847.16
Italy	Proserpinicaris proserpina	2847.16
Italy	Proserpinicaris proserpina	2847.16
Italy	Proserpinicaris proserpina	2847.16
Italy	Italicocaris italica	2879.9
Italy	Italicocaris italica	2887.14
France	Parastenocaris sp. 3	2887.14
France	Parastenocaris sp. 3	3043.43
Sweden	Parastenocaris glacialis	3352.72
France	Parastenocaris sp. 3	3352.72
France	Parastenocaris sp. 3	3397.57
France	Parastenocaris sp. 3	3397.57
France	Parastenocaris sp. 3	3397.57
Germany	Parastenocaris psammica	3470.36
Italy	Parastenocaris ruffoi	3527.75
Italy	Stammericaris orcina	3594.11
Italy	Stammericaris orcina	3659.18
Hungary	Parastenocaris similis similis	4005.22
Italy	Cottarellicaris sibaritica	4070.69
Germany	Parastenocaris vicesima vicesima	4147.54
Finland	Parastenocaris vicesima vicesima	4147.54
Germany	Parastenocaris vicesima vicesima	4164.45
Germany	Parastenocaris vicesima vicesima	4186.09
Germany	Parastenocaris vicesima vicesima	4216.88
Germany	Parastenocaris vicesima vicesima	4216.88
Germany	Parastenocaris vicesima vicesima	4216.88
Germany	Parastenocaris vicesima vicesima	4216.88
Denmark	Parastenocaris vicesima vicesima	4216.88
Germany	Stammericaris phreatica	4216.88
Slovakia	Stammericaris phreatica	4216.88
Germany	Stammericaris phreatica	4216.88
Slovakia	Stammericaris phreatica	4272.14
Romania	Parastenocaris subterranea	4311.86
Sweden	Parastenocaris tumida	4450.13
Germany	Parastenocaris tumida	4450.13
Netherlands	Parastenocaris tumida	4450.13
Netherlands	Parastenocaris tumida	4450.13
Netherlands	Parastenocaris tumida	4455.73
Netherlands	Parastenocaris tumida	4522.08
Italy	Stammericaris trinacriae	4523.16
Germany	Parastenocaris vicesima vicesima	4531.99
Germany	Parastenocaris vicesima vicesima	4560.36
Germany	Parastenocaris tumida	4566.67
Netherlands	Parastenocaris tumida	4655.93
Italy	Parastenocaris tyrrhenidis	4655.93
Romania	Parastenocaris uncinata	4655.93
Italy	Parastenocaris tyrrhenidis	4677.6
France	Clujensicaris glareola (Hertzog, 1936)	4721.55
France	Clujensicaris glareola (Hertzog, 1936)	4792.97
Iceland	Parastenocaris glacialis	4809.67
Netherlands	Parastenocaris glacialis	4821.89
Poland	Parastenocaris glacialis	4835.9
Finland	Parastenocaris glacialis	4836.71
Netherlands	Horstkurtcaris nolli nolli	4851.22
Slovenia	Horstkurtcaris nolli nolli	4851.22
Slovenia	Horstkurtcaris nolli nolli	4968.8
Slovenia	Horstkurtcaris nolli nolli	4972.39
France	Clujensicaris glareola (Hertzog, 1936)	5005.83
Austria	Horstkurtcaris nolli nolli	5005.83
Netherlands	Horstkurtcaris nolli nolli	5017.34
Netherlands	Horstkurtcaris nolli nolli	5022.09
Germany	Horstkurtcaris nolli nolli	5045.15
Germany	Horstkurtcaris nolli nolli	5118.85
Germany	Horstkurtcaris nolli nolli	5137.9
Germany	Horstkurtcaris nolli nolli	5137.9
Germany	Horstkurtcaris nolli nolli	5158.97
Germany	Horstkurtcaris nolli nolli	5179.55
Slovenia	Horstkurtcaris nolli nolli	5331.82
Slovenia	Horstkurtcaris nolli nolli	5359.86
Slovenia	Horstkurtcaris nolli nolli	5411.51
Slovenia	Horstkurtcaris nolli nolli	5411.51
Slovenia	Horstkurtcaris nolli nolli	5455.56
Slovenia	Horstkurtcaris nolli nolli	5462.8
Slovenia	Horstkurtcaris nolli nolli	5566.6
Slovenia	Horstkurtcaris nolli nolli	5576.06
Slovenia	Horstkurtcaris nolli nolli	5581.18
Slovenia	Horstkurtcaris nolli nolli	5581.18
Germany	Horstkurtcaris nolli nolli	5681.19
Slovenia	Horstkurtcaris nolli nolli	5681.19
Germany	Horstkurtcaris nolli nolli	5681.19
Bulgaria	Parastenocaris karamani karamani	5681.19
Romania	Parastenocaris karamani brevicauda	5778.36
Romania	Parastenocaris jeanneli	5785.68
France	Minutacaris hippuris	5870.2
France	Clujensicaris glareola (Hertzog, 1936)	6076.79
France	Clujensicaris glareola (Hertzog, 1936)	6161.4
Germany	Clujensicaris glareola (Hertzog, 1936)	6180.02
Romania	Parastenocaris latisetosa	6180.02
Italy	Cottarellicaris luciae	6211.48
Italy	Stammericaris lorenzae	6217.98
Italy	Stammericaris lorenzae	6367.45
Italy	Nitocrella stammeri	6398.81
Greece	Nitocrella stammeri	6424.95
Italy	Nitocrella stammeri	6432.02
Italy	Nitocrella stammeri	6462.02
Italy	Nitocrella stammeri	6462.02
Bulgaria	Nitocrella tonsa	6462.02
Austria	Nitocrella tirolensis	6480.82
Italy	Nitocrella stammeri	6602.83
Italy	Nitocrella stammeri	6602.83
Italy	Nitocrella stammeri	6647.62
Italy	Nitocrella stochi	6647.62
Italy	Nitocrella stammeri	6692.16
Italy	Nitocrella stammeri	6703.37
Italy	Nitocrella stammeri	6774.98
Italy	Nitocrella stammeri	6910.23
Italy	Nitocrella stammeri	6921.55
Italy	Nitocrella stammeri	6921.55
Italy	Nitocrella stammeri	6934.14
Spain	Nitocrella stammeri	7004.54
Spain	Nitocrella stammeri	7004.54
France	Nitocrella sp.	7085.05
France	Nitocrella sp.	7085.05
Germany	Proserpinicaris phyllura	7158.11
Italy	Nitocrella stammeri	7168.56
Italy	Nitocrella stammeri	7198.52
Italy	Nitocrella stammeri	7198.52
Italy	Nitocrella stammeri	7198.52
Italy	Nitocrella stammeri	7198.52
Italy	Nitocrella stammeri	7198.52
Italy	Nitocrella stammeri	7198.52
Italy	Nitocrella stammeri	7224.19
Italy	Nitocrella stammeri	7236.62
Italy	Parapseudoleptomesochra italica	7273.42
Italy	Parapseudoleptomesochra italica	7291.69
Italy	Parapseudoleptomesochra italica	7291.69
Italy	Parapseudoleptomesochra italica	7337.55
Italy	Parapseudoleptomesochra italica	7337.55
Italy	Parapseudoleptomesochra italica	7338.9
Italy	Parapseudoleptomesochra italica	7376.49
Italy	Parapseudoleptomesochra italica	7376.49
Italy	Parapseudoleptomesochra italica	7444.12
Italy	Parapseudoleptomesochra italica	7456.22
Italy	Parapseudoleptomesochra italica	7466.78
Spain	Parapseudoleptomesochra ommeyyadensis	7468.56
Spain	Parapseudoleptomesochra minoricae	7496.82
Spain	Parapseudoleptomesochra minoricae	7563.93
Italy	Parapseudoleptomesochra italica	7590.13
Spain	Parapseudoleptomesochra minoricae	7590.13
Spain	Parapseudoleptomesochra baeticola	7597.27
Spain	Parapseudoleptomesochra minoricae	7597.27
Spain	Parapseudoleptomesochra almoravidensis	7606.58
Macedonia	Nitocrellopsis intermedia	7712.64
Greece	Nitocrellopsis hippocratis	7768.86
Italy	Nitocrella sp. I1	7839.25
France	Nitocrellopsis rouchi	7839.25
Italy	Parapseudoleptomesochra italica	7874.06
Italy	Parapseudoleptomesochra italica	7874.06
Italy	Parapseudoleptomesochra italica	7874.06
Italy	Parapseudoleptomesochra italica	7880.67
Italy	Parapseudoleptomesochra italica	7885.4
Spain	Parapseudoleptomesochra guadalhorcensis	7895.39
Italy	Nitocrella psammophila	7929.57
Italy	Nitocrella psammophila	7929.57
Italy	Nitocrella psammophila	7933.67
Italy	Nitocrella psammophila	7933.67
Italy	Nitocrella psammophila	7933.67
Italy	Nitocrella psammophila	7933.79
Italy	Nitocrella psammophila	8010.61
Italy	Nitocrella psammophila	8117.88
Italy	Nitocrella psammophila	8117.88
Italy	Nitocrella psammophila	8117.88
Italy	Nitocrella psammophila	8117.88
Italy	Nitocrella psammophila	8117.88
Italy	Nitocrella psammophila	8117.88
Italy	Nitocrella psammophila	8117.88
Italy	Nitocrella psammophila	8117.88
Italy	Nitocrella psammophila	8117.88
Italy	Nitocrella psammophila	8154.81
Italy	Nitocrella psammophila	8154.81
Italy	Nitocrella psammophila	8172.35
Italy	Nitocrella psammophila	8177.31
Italy	Nitocrella psammophila	8289.53
Macedonia	Nitocrella neutra	8347.98
Serbia	Nitocrella neutra	8441.59
Italy	Nitocrella morettii	8506.13
Italy	Nitocrella morettii	8506.13
Italy	Nitocrella morettii	8506.13
Italy	Nitocrella morettii	8506.13
Montenegro	Nitocrella longa	8569.59
Italy	Nitocrella kunzi	8707.3
Italy	Nitocrella kunzi	8707.32
Turkey	Nitocrella kosswigi	8875.82
Hungary	Nitocrella omega	8943.86
Italy	Nitocrella pescei	9059.91
Italy	Nitocrella psammophila	9059.91
Germany	Nitocrella omega	9098.03
Germany	Nitocrella omega	9098.03
Germany	Nitocrella omega	9191.16
France	Nitocrella omega	9191.16
Bulgaria	Nitocrella neutra	9230.21
Italy	Nitocrella psammophila	9230.21
Germany	Nitocrella omega	9263.08
Italy	Nitocrella psammophila	9269.62
Italy	Nitocrella psammophila	9276.23
Italy	Nitocrella psammophila	9343
Slovenia	Nitocrella slovenica	9358.02
Italy	Nitocrella psammophila	9457.01
Italy	Nitocrella psammophila	9457.01
Greece	Nitocrella rhodiensis	9457.01
Italy	Nitocrella psammophila	9458.08
Italy	Nitocrella psammophila	9458.08
Greece	Nitocrella rhodiensis	9458.08
Italy	Nitocrella psammophila	9476.36
Italy	Nitocrella psammophila	9476.36
Italy	Nitocrella psammophila	9476.36
Italy	Nitocrella psammophila	9476.36
Italy	Nitocrella psammophila	9486.86
Italy	Nitocrella psammophila	9486.86
Italy	Nitocrella psammophila	9486.86
Italy	Nitocrella psammophila	9537.29
Italy	Nitocrella psammophila	9556.16
Italy	Nitocrella psammophila	9563.08
Italy	Nitocrella psammophila	9628.41
Italy	Nitocrella psammophila	9826
Italy	Nitocrella psammophila	9847.23
Italy	Nitocrella psammophila	9847.23
Netherlands	Fontinalicaris fontinalis fontinalis	9851.25
Netherlands	Fontinalicaris germanica	9851.25
Germany	Fontinalicaris germanica	9851.25
Netherlands	Fontinalicaris germanica	9851.25
Hungary	Fontinalicaris germanica	9915.26
Netherlands	Fontinalicaris germanica	9953.52
Germany	Fontinalicaris fontinalis fontinalis	10016.6
Netherlands	Fontinalicaris germanica	10016.6
Netherlands	Fontinalicaris fontinalis fontinalis	10037.5
Austria	Fontinalicaris germanica	10103.7
Netherlands	Fontinalicaris fontinalis fontinalis	10245.1
Germany	Fontinalicaris fontinalis fontinalis	10245.1
Germany	Fontinalicaris fontinalis fontinalis	10292.1
France	Fontinalicaris fontinalis fontinalis	10292.1
Germany	Fontinalicaris fontinalis fontinalis	10292.1
Austria	Fontinalicaris fontinalis fontinalis	10292.1
Italy	Proserpinicaris admete	10324.7
Italy	Proserpinicaris admete	10426.1
Germany	Fontinalicaris germanica	10462
Germany	Fontinalicaris germanica	10509.1
Hungary	Fontinalicaris toeroekae	10616.9
Netherlands	Fontinalicaris germanica	10738.7
Netherlands	Fontinalicaris germanica	10748.4
Netherlands	Fontinalicaris germanica	10748.4
Netherlands	Fontinalicaris germanica	10757.5
Netherlands	Fontinalicaris fontinalis fontinalis	10874.8
Netherlands	Fontinalicaris germanica	10874.8
Netherlands	Fontinalicaris germanica	10874.8
France	Fontinalicaris fontinalis fontinalis	10995.7
France	Fontinalicaris fontinalis fontinalis	11171.5
Germany	Fontinalicaris fontinalis fontinalis	11172.6
France	Fontinalicaris fontinalis fontinalis	11172.6
Denmark	Fontinalicaris fontinalis fontinalis	11265.7
Denmark	Fontinalicaris fontinalis fontinalis	11265.7
Germany	Fontinalicaris fontinalis fontinalis	11265.7
Germany	Fontinalicaris fontinalis fontinalis	11265.7
France	Fontinalicaris fontinalis fontinalis	11367.3
Austria	Fontinalicaris fontinalis fontinalis	11467.6
France	Fontinalicaris fontinalis fontinalis	11467.6
Germany	Fontinalicaris fontinalis fontinalis	11508.4
Germany	Fontinalicaris fontinalis fontinalis	11508.4
Germany	Fontinalicaris fontinalis fontinalis	11665.9
Germany	Fontinalicaris fontinalis fontinalis	11667.1
France	Fontinalicaris fontinalis fontinalis	11857.1
France	Fontinalicaris fontinalis fontinalis	11906.1
France	Fontinalicaris fontinalis fontinalis	11951.5
France	Fontinalicaris fontinalis fontinalis	11959.9
Austria	Fontinalicaris fontinalis fontinalis	12053.7
France	Fontinalicaris fontinalis fontinalis	12056.9
Netherlands	Fontinalicaris fontinalis fontinalis	12287.9
France	Fontinalicaris fontinalis fontinalis	12330.5
France	Fontinalicaris fontinalis fontinalis	12330.5
Germany	Fontinalicaris fontinalis fontinalis	12330.5
Sweden	Fontinalicaris fontinalis fontinalis	12421.5
Switzerland	Fontinalicaris fontinalis fontinalis	12505
Sweden	Proserpinicaris phyllura	12572.2
Sweden	Proserpinicaris phyllura	12573.8
Spain	Proserpinicaris hispanica	12595.5
Spain	Proserpinicaris hispanica	12701.7
Italy	Proserpinicaris amalasuntae	12722.3
Spain	Proserpinicaris cantabrica	12722.3
Spain	Proserpinicaris hispanica	12722.3
Slovakia	Proserpinicaris pannonica	12722.3
Slovakia	Proserpinicaris pannonica	12722.3
Romania	Proserpinicaris pannonica	12722.3
Hungary	Proserpinicaris pannonica	12763.1
Germany	Chappuisius inopinus	13043.9
Germany	Chappuisius inopinus	13043.9
Germany	Chappuisius inopinus	13043.9
Germany	Chappuisius inopinus	13043.9
Germany	Chappuisius inopinus	13043.9
Germany	Chappuisius inopinus	13043.9
Netherlands	Fontinalicaris fontinalis borea	13043.9
Italy	Proserpinicaris kalypso	13043.9
France	Proserpinicaris meridionalis	13043.9
Czech Republic	Proserpinicaris moravica	13043.9
France	Proserpinicaris nicolasi	13043.9
Slovakia	Proserpinicaris pannonica	13043.9
Germany	Chappuisius inopinus	13347
Germany	Chappuisius inopinus	13523
Germany	Fontinalicaris fontinalis borea	13567.3
Germany	Chappuisius inopinus	13767
Germany	Chappuisius inopinus	14156.2
Germany	Chappuisius inopinus	14288.9
Germany	Chappuisius inopinus	14374.7
Germany	Chappuisius inopinus	14985
Germany	Chappuisius inopinus	15110.2
Germany	Chappuisius inopinus	15260.1
Germany	Chappuisius inopinus	15332.7
Germany	Chappuisius inopinus	15362.5
Germany	Chappuisius inopinus	15446
Germany	Chappuisius inopinus	15653.4
Germany	Chappuisius inopinus	15659.2
Germany	Chappuisius inopinus	15659.2
Germany	Chappuisius inopinus	15696.9
Germany	Chappuisius inopinus	15853.7
France	Parapseudoleptomesochra subterranea ssp.	15853.7
Hungary	Chappuisius inopinus	15879.9
Italy	Ectinosomatidae gen. I1 sp. I1	15879.9
Italy	Parapseudoleptomesochra subterranea subterranea	15879.9
France	Pseudectinosoma janineae	16200.2
France	Pseudectinosoma janineae	16200.2
Italy	Pseudectinosoma reductum	16200.2
France	Pseudectinosoma janineae	16226.1
France	Pseudectinosoma janineae	16226.1
Germany	Chappuisius inopinus	16330.4
Italy	Ectinosomatidae gen. I1 sp. I1	16344
France	Pseudectinosoma janineae	16344
France	Pseudectinosoma janineae	16409.1
Netherlands	Fontinalicaris fontinalis borea	16464.3
Germany	Fontinalicaris fontinalis borea	16464.3
Germany	Fontinalicaris fontinalis borea	16687.1
Hungary	Fontinalicaris fontinalis borea	16744.7
France	Fontinalicaris fontinalis borea	16758.9
France	Fontinalicaris aberrans	16775.6
Italy	Schizopera (Schizopera) lagrecai	16948.8
Slovakia	Chappuisius sp.	16984.1
Italy	Schizopera (Schizopera) lagrecai	16984.1
Germany	Chappuisius singeri	17145.9
Germany	Chappuisius singeri	17285.3
Germany	Chappuisius singeri	17311
Germany	Chappuisius singeri	17313.4
Germany	Chappuisius singeri	17670.2
Germany	Chappuisius singeri	17681
Germany	Chappuisius singeri	17681
Slovakia	Chappuisius inopinus	18106.5
Germany	Chappuisius singeri	18106.5
Germany	Chappuisius singeri	18106.5
Romania	Chappuisius inopinus	18115.2
Germany	Chappuisius inopinus	18115.2
Germany	Chappuisius singeri	18115.2
Germany	Chappuisius singeri	18115.2
Netherlands	Fontinalicaris fontinalis borea	18115.2
Germany	Chappuisius singeri	18221.3
Germany	Chappuisius singeri	18526.7
Germany	Chappuisius singeri	18719.3
Germany	Chappuisius singeri	18720
Germany	Chappuisius singeri	18748.1
Germany	Chappuisius singeri	18748.1
Germany	Moraria glitzae	18808.4
Turkey	Kinnecaris draconis	18860.9
Turkey	Kinnecaris xanthi	18860.9
Slovakia	Proserpinicaris pannonica	18860.9
Bulgaria	Elaphoidella tenera	18892.2
France	Proserpinicaris meridionalis	18892.2
Italy	Elaphoidella plutonis	19038.5
Slovenia	Bryocamptus (Rheocamptus) pyrenaicus	19111.1
Slovenia	Elaphoidella charon	19111.1
Switzerland	Fontinalicaris fontinalis fontinalis	19229.8
Italy	Italicocaris italica	19229.8
Italy	Italicocaris italica	19229.8
Germany	Chappuisius singeri	19306
Germany	Chappuisius singeri	19337.1
Germany	Fontinalicaris germanica	19492.3
Germany	Fontinalicaris germanica	19589.2
Slovakia	Proserpinicaris pannonica	19606.4
Slovenia	Bryocamptus (Rheocamptus) pyrenaicus	19980.1
Slovenia	Elaphoidella charon	19980.1

## Sheet: CONS_fromCONS_NonAQ
Distances (in m) of the occurrences of the stygobitic harpacticoid species at the boundary of each CONS/NonAQ pair (CONS: aquifers in consolidated rocks; NonAQ: practically non-aquiferous rocks). The distances are computed for the species occurring in the CONS habitats (the respective country is indicated), from the boundary of the CONS/NonAQ pair up to 20 km far from the edge.
COUNTRY	SPECIES	DISTANCE (m)
Spain	Bryocamptus (Rheocamptus) pyrenaicus	0
Spain	Bryocamptus (Rheocamptus) pyrenaicus	0.78189
Spain	Bryocamptus (Rheocamptus) pyrenaicus	0.78189
Spain	Bryocamptus (Rheocamptus) pyrenaicus	0.78189
Spain	Bryocamptus (Rheocamptus) pyrenaicus	2.58681
Spain	Bryocamptus (Rheocamptus) pyrenaicus	46.8829
Spain	Bryocamptus (Rheocamptus) pyrenaicus	47.778
Spain	Bryocamptus (Rheocamptus) pyrenaicus	47.778
Spain	Bryocamptus (Rheocamptus) pyrenaicus	47.778
Spain	Bryocamptus (Rheocamptus) pyrenaicus	48.6678
Spain	Bryocamptus (Rheocamptus) pyrenaicus	58.0007
Spain	Bryocamptus (Rheocamptus) pyrenaicus	81.5411
Spain	Bryocamptus (Rheocamptus) pyrenaicus	81.5411
Bulgaria	Elaphoidella gracilis serrulata	131.495
Spain	Bryocamptus (Rheocamptus) pyrenaicus	141.617
Spain	Bryocamptus (Rheocamptus) pyrenaicus	141.617
Slovenia	Bryocamptus (Rheocamptus) pyrenaicus	142.347
Slovenia	Bryocamptus (Rheocamptus) pyrenaicus	156.967
Slovenia	Bryocamptus (Rheocamptus) pyrenaicus	168.62
Slovenia	Bryocamptus (Rheocamptus) pyrenaicus	170.119
Spain	Bryocamptus (Rheocamptus) pyrenaicus	170.119
Spain	Bryocamptus (Rheocamptus) pyrenaicus	170.119
Spain	Bryocamptus (Rheocamptus) pyrenaicus	171.755
Spain	Bryocamptus (Rheocamptus) pyrenaicus	171.755
Spain	Bryocamptus (Rheocamptus) pyrenaicus	199.659
Spain	Bryocamptus (Rheocamptus) pyrenaicus	215.841
Spain	Bryocamptus (Rheocamptus) pyrenaicus	223.816
Spain	Bryocamptus (Rheocamptus) pyrenaicus	223.816
Spain	Bryocamptus (Rheocamptus) pyrenaicus	228.55
Spain	Bryocamptus (Rheocamptus) pyrenaicus	232.938
Spain	Bryocamptus (Rheocamptus) pyrenaicus	235.668
France	Ceuthonectes gallicus	240.122
Spain	Bryocamptus (Rheocamptus) pyrenaicus	253.835
France	Ceuthonectes gallicus	289.719
Montenegro	Ceuthonectes petkovskii	291.753
Montenegro	Ceuthonectes petkovskii	298.805
Slovakia	Ceuthonectes hungaricus	299.921
Hungary	Ceuthonectes hungaricus	342.171
Bulgaria	Ceuthonectes haemusi	354.04
France	Ceuthonectes gallicus	360.438
Italy	Ceuthonectes serbicus	381.342
France	Ceuthonectes gallicus	393.079
France	Ceuthonectes gallicus	393.079
France	Ceuthonectes gallicus	393.079
France	Ceuthonectes gallicus	393.079
France	Ceuthonectes gallicus	394.21
France	Ceuthonectes gallicus	394.21
France	Ceuthonectes gallicus	415.325
Bulgaria	Ceuthonectes haemusi	428.859
Italy	Ceuthonectes serbicus	435.309
Italy	Ceuthonectes serbicus	469.457
Italy	Ceuthonectes serbicus	480.044
Italy	Ceuthonectes serbicus	480.044
Italy	Ceuthonectes serbicus	480.044
Italy	Ceuthonectes serbicus	515.276
Italy	Ceuthonectes serbicus	515.276
Italy	Ceuthonectes serbicus	516.453
Italy	Ceuthonectes serbicus	521.988
Slovenia	Ceuthonectes rouchi	529.621
Slovenia	Ceuthonectes rouchi	529.621
Italy	Ceuthonectes serbicus	529.621
Italy	Ceuthonectes serbicus	540.196
Italy	Ceuthonectes serbicus	550.92
Italy	Ceuthonectes serbicus	554.635
France	Ceuthonectes gallicus	561.111
France	Ceuthonectes gallicus	561.111
Italy	Ceuthonectes serbicus	561.111
France	Ceuthonectes gallicus	573.497
France	Ceuthonectes gallicus	610.972
France	Ceuthonectes gallicus	672.987
France	Ceuthonectes gallicus	676.268
France	Ceuthonectes gallicus	679.893
France	Ceuthonectes gallicus	693.049
France	Ceuthonectes gallicus	717.786
France	Ceuthonectes gallicus	717.786
France	Ceuthonectes gallicus	727.468
France	Ceuthonectes gallicus	734.93
France	Ceuthonectes gallicus	754.292
France	Ceuthonectes gallicus	785.623
France	Ceuthonectes gallicus	786.833
France	Ceuthonectes gallicus	795.134
France	Ceuthonectes gallicus	813.424
France	Ceuthonectes gallicus	817.396
France	Ceuthonectes gallicus	821.477
France	Ceuthonectes gallicus	821.477
France	Ceuthonectes gallicus	824.869
France	Ceuthonectes gallicus	824.981
France	Ceuthonectes gallicus	850.502
France	Ceuthonectes gallicus	856.547
France	Ceuthonectes gallicus	856.547
France	Ceuthonectes gallicus	876.073
France	Ceuthonectes gallicus	876.073
France	Ceuthonectes gallicus	877.029
France	Ceuthonectes gallicus	877.029
France	Ceuthonectes gallicus	899.517
France	Ceuthonectes gallicus	899.517
France	Ceuthonectes gallicus	910.873
France	Ceuthonectes gallicus	910.873
Slovenia	Bryocamptus (Rheocamptus) pyrenaicus	913.313
Slovenia	Bryocamptus (Rheocamptus) balcanicus	933.885
France	Ceuthonectes gallicus	933.885
Slovenia	Bryocamptus (Rheocamptus) balcanicus	956.01
Bulgaria	Bryocamptus (Rheocamptus) aquaeductus	960.091
France	Attheyella (Attheyella) sp. J1	980.206
Bulgaria	Attheyella (Neomrazekiella) osmana	980.206
France	Attheyella (Attheyella) sp. J1	991.356
Slovenia	Bryocamptus (Rheocamptus) balcanicus	991.356
France	Attheyella (Attheyella) sp. J1	1010.7
France	Attheyella (Attheyella) sp. J1	1039.09
France	Attheyella (Attheyella) sp. J1	1064.12
France	Attheyella (Attheyella) sp. J1	1071.26
France	Attheyella (Attheyella) sp. J1	1089.76
Slovenia	Bryocamptus (Rheocamptus) balcanicus	1136.82
Bulgaria	Attheyella (Neomrazekiella) osmana	1142.38
Italy	Bryocamptus (Rheocamptus) balcanicus	1166.87
Italy	Bryocamptus (Rheocamptus) balcanicus	1166.87
Macedonia	Bryocamptus (Rheocamptus) balcanicus	1166.87
Spain	Bryocamptus (Rheocamptus) balcanicus	1237.73
Spain	Bryocamptus (Rheocamptus) balcanicus	1259.05
Spain	Bryocamptus (Rheocamptus) balcanicus	1268.74
Spain	Bryocamptus (Rheocamptus) balcanicus	1268.74
Spain	Bryocamptus (Rheocamptus) balcanicus	1270.47
Slovenia	Bryocamptus (Rheocamptus) balcanicus	1272.22
Slovenia	Bryocamptus (Rheocamptus) balcanicus	1279
Spain	Bryocamptus (Rheocamptus) balcanicus	1279
Slovenia	Bryocamptus (Rheocamptus) balcanicus	1294.2
Slovenia	Bryocamptus (Rheocamptus) balcanicus	1304.72
Slovenia	Bryocamptus (Rheocamptus) balcanicus	1338.65
Slovenia	Bryocamptus (Rheocamptus) balcanicus	1338.65
Slovenia	Bryocamptus (Rheocamptus) balcanicus	1382.12
Slovenia	Bryocamptus (Rheocamptus) balcanicus	1383.17
Slovenia	Bryocamptus (Rheocamptus) balcanicus	1383.17
Slovenia	Bryocamptus (Rheocamptus) balcanicus	1386.46
France	Attheyella (Attheyella) sp. J1	1406.38
Spain	Bryocamptus (Rheocamptus) balcanicus	1415.6
France	Attheyella (Attheyella) sp. J1	1470.66
France	Antrocamptus coiffaiti	1478.93
France	Antrocamptus coiffaiti	1485.69
France	Antrocamptus coiffaiti	1485.69
France	Attheyella (Attheyella) sp. J1	1512.4
France	Antrocamptus coiffaiti	1524.65
France	Attheyella (Attheyella) sp. J1	1527.87
France	Antrocamptus chappuisi	1529.27
France	Antrocamptus chappuisi	1534.57
France	Antrocamptus catherinae	1554.13
France	Antrocamptus catherinae	1567.71
France	Antrocamptus catherinae	1584.14
France	Antrocamptus catherinae	1590.4
France	Antrocamptus catherinae	1590.4
France	Antrocamptus coiffaiti	1590.4
France	Attheyella (Attheyella) sp. J1	1590.4
France	Attheyella (Attheyella) sp. J1	1590.4
France	Attheyella (Attheyella) sp. J1	1590.4
France	Attheyella (Attheyella) sp. J1	1590.4
France	Attheyella (Attheyella) sp. J1	1601.43
France	Attheyella (Attheyella) sp. J1	1601.43
France	Attheyella (Attheyella) sp. J1	1601.43
France	Attheyella (Attheyella) sp. J1	1601.43
France	Attheyella (Attheyella) sp. J1	1601.43
France	Attheyella (Attheyella) sp. J1	1601.43
France	Attheyella (Attheyella) sp. J1	1601.43
France	Attheyella (Attheyella) sp. J1	1601.43
France	Attheyella (Attheyella) sp. J1	1601.43
France	Attheyella (Attheyella) sp. J1	1601.43
France	Attheyella (Attheyella) sp. J1	1601.43
France	Attheyella (Attheyella) sp. J1	1601.43
France	Attheyella (Attheyella) sp. J1	1601.43
Slovenia	Bryocamptus (Rheocamptus) balcanicus	1601.43
Italy	Bryocamptus (Rheocamptus) dentatus	1601.43
France	Bryocamptus (Rheocamptus) pyrenaicus	1601.43
France	Bryocamptus (Rheocamptus) pyrenaicus	1601.43
France	Bryocamptus (Rheocamptus) pyrenaicus	1601.43
France	Bryocamptus (Rheocamptus) pyrenaicus	1601.43
Spain	Bryocamptus (Rheocamptus) pyrenaicus	1601.43
France	Bryocamptus (Rheocamptus) dentatus	1687.19
France	Bryocamptus (Rheocamptus) pyrenaicus	1734.17
Italy	Bryocamptus (Rheocamptus) dentatus	1747.85
Italy	Bryocamptus (Rheocamptus) dentatus	1790.25
Macedonia	Bryocamptus (Echinocamptus) dacicus	1804.02
France	Bryocamptus (Rheocamptus) dentatus	1804.02
Spain	Bryocamptus (Rheocamptus) dentatus	1804.02
Slovenia	Bryocamptus (Rheocamptus) balcanicus	1805.12
France	Bryocamptus (Rheocamptus) pyrenaicus	1807.93
Slovenia	Bryocamptus (Rheocamptus) pyrenaicus	1807.93
Slovenia	Bryocamptus (Rheocamptus) pyrenaicus	1807.93
Slovenia	Bryocamptus (Rheocamptus) pyrenaicus	1826.47
Slovenia	Bryocamptus (Rheocamptus) pyrenaicus	1869.54
Slovenia	Bryocamptus (Rheocamptus) pyrenaicus	1871.24
Slovenia	Bryocamptus (Rheocamptus) pyrenaicus	1875.39
France	Bryocamptus (Rheocamptus) pyrenaicus	1880.52
France	Bryocamptus (Rheocamptus) pyrenaicus	1887.59
France	Bryocamptus (Rheocamptus) pyrenaicus	1896.6
France	Bryocamptus (Rheocamptus) pyrenaicus	1898.34
France	Bryocamptus (Rheocamptus) pyrenaicus	1902.8
France	Bryocamptus (Rheocamptus) pyrenaicus	1902.8
France	Bryocamptus (Rheocamptus) pyrenaicus	1902.96
France	Bryocamptus (Rheocamptus) pyrenaicus	1912.21
France	Bryocamptus (Rheocamptus) pyrenaicus	1914.88
Romania	Bryocamptus (Echinocamptus) dacicus	1939.77
Slovenia	Bryocamptus (Rheocamptus) pyrenaicus	1948.97
Bulgaria	Bryocamptus (Echinocamptus) dacicus	1950.48
Bulgaria	Bryocamptus (Echinocamptus) dacicus	1987.47
Slovenia	Bryocamptus (Echinocamptus) dacicus	2100.25
Bulgaria	Bryocamptus (Echinocamptus) dacicus	2109.9
Italy	Bryocamptus (Echinocamptus) dacicus	2109.9
Slovenia	Bryocamptus (Echinocamptus) dacicus	2109.9
Slovenia	Bryocamptus (Echinocamptus) dacicus	2109.9
Slovenia	Bryocamptus (Echinocamptus) dacicus	2109.9
Slovenia	Bryocamptus (Echinocamptus) dacicus	2109.9
Slovenia	Bryocamptus (Rheocamptus) balcanicus	2109.9
Slovenia	Bryocamptus (Rheocamptus) balcanicus	2109.9
Slovenia	Bryocamptus (Rheocamptus) balcanicus	2109.9
Serbia	Bryocamptus (Rheocamptus) borus	2109.9
Slovenia	Bryocamptus (Rheocamptus) borus	2109.9
Bulgaria	Bryocamptus (Echinocamptus) dacicus	2127.3
Poland	Bryocamptus (Echinocamptus) dacicus	2128.7
Italy	Bryocamptus (Echinocamptus) dacicus	2129.52
Italy	Bryocamptus (Echinocamptus) dacicus	2129.52
Slovenia	Bryocamptus (Echinocamptus) dacicus	2132.62
Italy	Bryocamptus (Echinocamptus) dacicus	2145.67
Slovenia	Bryocamptus (Echinocamptus) dacicus	2147.64
Italy	Bryocamptus (Echinocamptus) dacicus	2166.84
Italy	Bryocamptus (Echinocamptus) dacicus	2179.48
Italy	Bryocamptus (Echinocamptus) dacicus	2194.1
Italy	Bryocamptus (Echinocamptus) dacicus	2205.02
Italy	Bryocamptus (Echinocamptus) dacicus	2249.12
Slovenia	Bryocamptus (Echinocamptus) dacicus	2252.38
Italy	Ceuthonectes serbicus	2276.13
Italy	Bryocamptus (Echinocamptus) dacicus	2292.38
Bulgaria	Elaphoidella elaphoides elaphoides	2292.38
Bulgaria	Elaphoidella elaphoides elaphoides	2306.94
Bulgaria	Elaphoidella elaphoides elaphoides	2318.44
Bulgaria	Elaphoidella elaphoides elaphoides	2324.24
Italy	Elaphoidella elaphoides elaphoides	2331.47
Bulgaria	Elaphoidella elaphoides elaphoides	2355.51
Italy	Ceuthonectes serbicus	2358.23
Italy	Elaphoidella elaphoides elaphoides	2358.23
Italy	Elaphoidella cvetkae	2374.75
Italy	Elaphoidella cvetkae	2374.75
Italy	Elaphoidella cvetkae	2374.75
Austria	Elaphoidella elaphoides elaphoides	2374.75
Bulgaria	Elaphoidella elaphoides elaphoides	2374.75
Slovenia	Elaphoidella elaphoides elaphoides	2374.75
Slovenia	Elaphoidella elaphoides elaphoides	2374.75
Italy	Paramorariopsis dubia	2374.75
Italy	Elaphoidella cvetkae	2422.53
Italy	Elaphoidella cvetkae	2438.82
Italy	Elaphoidella elaphoides elaphoides	2477.33
Italy	Elaphoidella elaphoides elaphoides	2517.3
Germany	Elaphoidella elaphoides elaphoides	2544.77
Germany	Elaphoidella elaphoides elaphoides	2567.94
Slovenia	Elaphoidella elaphoides elaphoides	2580.12
Greece	Elaphoidella elaphoides elaphoides	2581.92
Greece	Elaphoidella elaphoides elaphoides	2581.92
Greece	Elaphoidella elaphoides elaphoides	2581.92
Croatia	Elaphoidella elaphoides elaphoides	2640.25
Slovenia	Elaphoidella elaphoides elaphoides	2688.81
Slovenia	Elaphoidella elaphoides elaphoides	2712.51
Ukraine	Elaphoidella elaphoides elaphoides	2712.51
Slovakia	Elaphoidella elaphoides elaphoides	2741.62
Bulgaria	Elaphoidella elaphoides borutzky	2750.25
Slovakia	Elaphoidella elaphoides elaphoides	2812.96
Montenegro	Elaphoidella gordani	2856.37
Greece	Elaphoidella eucharis	2891.46
Albania	Elaphoidella elaphoides elaphoides	2892.1
Bulgaria	Elaphoidella elegantula	2892.1
Bulgaria	Elaphoidella elegantula	2892.1
Bulgaria	Elaphoidella elaphoides angelovi	2899.49
Bulgaria	Elaphoidella elaphoides fonticola	2962.34
Bulgaria	Elaphoidella elaphoides borutzky	3014.07
Bulgaria	Elaphoidella elaphoides borutzky	3031.94
Bulgaria	Elaphoidella elaphoides borutzky	3072.39
Slovakia	Elaphoidella elaphoides elaphoides	3076
Czech Republic	Elaphoidella elaphoides elaphoides	3096.65
Czech Republic	Elaphoidella elaphoides elaphoides	3111.08
Czech Republic	Elaphoidella elaphoides elaphoides	3111.08
Slovakia	Elaphoidella elaphoides elaphoides	3111.08
Slovakia	Elaphoidella elaphoides elaphoides	3111.08
Czech Republic	Elaphoidella elaphoides elaphoides	3126.19
Slovakia	Elaphoidella elaphoides elaphoides	3134.75
Slovakia	Elaphoidella elaphoides elaphoides	3164.54
Slovakia	Elaphoidella elaphoides elaphoides	3174.24
Slovakia	Elaphoidella elaphoides elaphoides	3183.95
Slovakia	Elaphoidella elaphoides elaphoides	3232.41
Slovakia	Elaphoidella elaphoides elaphoides	3232.41
Slovakia	Elaphoidella elaphoides elaphoides	3246.17
Slovakia	Elaphoidella elaphoides elaphoides	3329.24
Slovakia	Elaphoidella elaphoides elaphoides	3348.62
Slovakia	Elaphoidella elaphoides elaphoides	3370.61
Slovakia	Elaphoidella elaphoides elaphoides	3375.6
Slovakia	Elaphoidella elaphoides elaphoides	3389.21
Italy	Elaphoidella cvetkae	3406.55
France	Ceuthonectes serbicus	3421.1
France	Ceuthonectes serbicus	3421.1
France	Ceuthonectes serbicus	3421.1
France	Ceuthonectes serbicus	3421.1
France	Ceuthonectes serbicus	3421.1
France	Ceuthonectes serbicus	3421.1
France	Ceuthonectes serbicus	3421.1
France	Ceuthonectes serbicus	3421.1
France	Ceuthonectes serbicus	3529.96
France	Ceuthonectes serbicus	3533.4
France	Ceuthonectes serbicus	3533.4
France	Ceuthonectes serbicus	3533.4
France	Ceuthonectes serbicus	3533.4
France	Ceuthonectes serbicus	3533.4
France	Ceuthonectes serbicus	3533.4
Romania	Ceuthonectes serbicus	3533.4
France	Ceuthonectes serbicus	3541.34
France	Ceuthonectes serbicus	3541.44
France	Ceuthonectes serbicus	3547.88
Italy	Elaphoidella cvetkae	3547.88
Spain	Ceuthonectes sp. S2	3570.35
Bulgaria	Elaphoidella apostoli	3570.35
Bulgaria	Elaphoidella apostoli	3570.35
Spain	Ceuthonectes sp. S1	3584.69
France	Ceuthonectes sp. J1	3589.38
Romania	Ceuthonectes serbicus	3599.88
France	Ceuthonectes sp. J1	3599.88
France	Ceuthonectes sp. J1	3599.88
Macedonia	Ceuthonectes serbicus	3650.54
Switzerland	Ceuthonectes serbicus	3697.75
Switzerland	Ceuthonectes serbicus	3737.98
Switzerland	Ceuthonectes serbicus	3745.06
Bulgaria	Ceuthonectes serbicus	3751.65
Serbia	Ceuthonectes serbicus	3763.34
France	Ceuthonectes serbicus	3824.19
France	Ceuthonectes serbicus	3824.19
Macedonia	Ceuthonectes serbicus	3824.19
France	Ceuthonectes serbicus	3831.59
France	Ceuthonectes serbicus	3842.37
France	Ceuthonectes serbicus	3842.37
Italy	Ceuthonectes serbicus	3842.37
Italy	Ceuthonectes serbicus	3842.37
Italy	Ceuthonectes serbicus	3842.37
Italy	Ceuthonectes serbicus	3842.37
Slovenia	Ceuthonectes serbicus	3842.37
Slovenia	Ceuthonectes serbicus	3842.37
Slovenia	Ceuthonectes serbicus	3842.37
Slovenia	Ceuthonectes serbicus	3842.37
Slovenia	Ceuthonectes serbicus	3842.37
Italy	Nitocrella juturna	3856.75
Slovenia	Ceuthonectes serbicus	3870.5
France	Ceuthonectes serbicus	3883.94
France	Ceuthonectes serbicus	3883.94
France	Ceuthonectes serbicus	3883.94
France	Ceuthonectes serbicus	3883.94
France	Ceuthonectes serbicus	3883.94
France	Ceuthonectes serbicus	3883.94
France	Ceuthonectes serbicus	3883.94
France	Ceuthonectes serbicus	3883.94
France	Ceuthonectes serbicus	3916.15
France	Ceuthonectes serbicus	3952.39
France	Ceuthonectes serbicus	4064.74
France	Ceuthonectes serbicus	4064.94
France	Ceuthonectes serbicus	4064.94
France	Ceuthonectes serbicus	4064.94
France	Ceuthonectes serbicus	4064.94
France	Ceuthonectes serbicus	4064.94
France	Ceuthonectes serbicus	4064.94
France	Ceuthonectes serbicus	4101.61
France	Ceuthonectes serbicus	4126.15
France	Ceuthonectes serbicus	4126.15
France	Ceuthonectes serbicus	4126.15
France	Ceuthonectes serbicus	4166.76
France	Elaphoidella coiffati	4205.77
Slovenia	Elaphoidella cvetkae	4255.13
Slovenia	Elaphoidella cvetkae	4255.13
Slovenia	Elaphoidella cvetkae	4259.81
France	Elaphoidella coiffati	4265.99
France	Elaphoidella coiffati	4278.81
France	Elaphoidella coiffati	4342.58
Slovenia	Elaphoidella charon	4395.57
France	Elaphoidella claudboui	4395.57
France	Elaphoidella coiffati	4395.57
France	Elaphoidella coiffati	4395.57
France	Elaphoidella coiffati	4395.57
Italy	Elaphoidella cvetkae	4395.57
Slovenia	Elaphoidella cvetkae	4395.57
Italy	Ceuthonectes serbicus	4427.75
Italy	Elaphoidella cvetkae	4460.11
Italy	Elaphoidella cvetkae	4479.5
Italy	Elaphoidella cvetkae	4568.48
Italy	Elaphoidella cvetkae	4608.02
Italy	Elaphoidella cvetkae	4627.41
Italy	Elaphoidella cvetkae	4627.41
Italy	Elaphoidella cvetkae	4653.5
Italy	Elaphoidella cvetkae	4726.13
Italy	Elaphoidella cvetkae	4726.13
Slovenia	Elaphoidella cvetkae	4726.13
France	Elaphoidella bouilloni	4730.61
France	Elaphoidella bouilloni	4730.61
France	Elaphoidella brehieri	4730.61
France	Elaphoidella brevicaudata	4730.61
Italy	Elaphoidella cvetkae	4730.61
Italy	Elaphoidella cvetkae	4730.61
Slovenia	Elaphoidella cvetkae	4730.61
Slovenia	Elaphoidella cvetkae	4730.61
Slovenia	Elaphoidella cvetkae	4730.61
Slovenia	Elaphoidella cvetkae	4730.61
Slovenia	Elaphoidella cvetkae	4730.61
Slovenia	Elaphoidella cvetkae	4730.61
Slovenia	Elaphoidella cvetkae	4730.61
France	Elaphoidella bouilloni	4733.61
France	Elaphoidella bouilloni	4733.61
France	Clujensicaris dianae	4739.35
France	Clujensicaris dianae	4739.35
Spain	Clujensicaris dianae	4739.35
Spain	Clujensicaris dianae	4739.35
France	Elaphoidella boui	4739.35
France	Elaphoidella bouilloni	4739.35
France	Elaphoidella bouilloni	4739.35
France	Elaphoidella bouilloni	4739.35
Macedonia	Elaphoidella brevipes	4739.35
Macedonia	Elaphoidella brevipes	4739.35
Macedonia	Elaphoidella bulbifera	4739.35
Bulgaria	Elaphoidella bulbiseta	4739.35
Bulgaria	Elaphoidella bulgarica	4739.35
France	Elaphoidella cavatica	4739.35
France	Elaphoidella cavatica	4739.35
France	Elaphoidella cavatica	4739.35
France	Elaphoidella cavatica	4739.35
France	Elaphoidella cavatica	4739.35
France	Elaphoidella cavatica	4739.35
France	Elaphoidella cavatica	4739.35
France	Elaphoidella cavatica	4739.35
Bulgaria	Elaphoidella cavernicola	4739.35
Bulgaria	Elaphoidella cavernicola	4739.35
Slovenia	Elaphoidella charon	4739.35
Slovenia	Elaphoidella charon	4739.35
Slovenia	Elaphoidella charon	4739.35
Italy	Elaphoidella cvetkae	4739.35
Norway	Parastenocaris brevipes	4739.35
Portugal	Parastenocaris conimbrigensis	4739.35
Bulgaria	Parastenocaris curvicauda	4739.35
France	Parastenocaris dentulata	4739.35
Italy	Parastenocaris federici	4739.35
Italy	Parastenocaris gertrudae	4739.35
Italy	Parastenocaris gertrudae	4739.35
Italy	Parastenocaris gertrudae	4739.35
Italy	Parastenocaris gertrudae	4739.35
Italy	Parastenocaris gertrudae	4739.35
Italy	Parastenocaris gertrudae	4739.35
Italy	Parastenocaris gertrudae	4739.35
Slovenia	Parastenocaris gertrudae	4739.35
Slovenia	Parastenocaris gertrudae	4739.35
Slovenia	Parastenocaris gertrudae	4739.35
Slovenia	Parastenocaris gertrudae	4739.35
Slovenia	Parastenocaris gertrudae	4739.35
Slovenia	Parastenocaris gertrudae	4739.35
Slovenia	Parastenocaris gertrudae	4739.35
Slovenia	Parastenocaris gertrudae	4739.35
Slovenia	Parastenocaris gertrudae	4739.35
Slovenia	Parastenocaris gertrudae	4739.35
Slovenia	Parastenocaris gertrudae	4739.35
Slovenia	Parastenocaris gertrudae	4739.35
Slovenia	Parastenocaris gertrudae	4739.35
Slovenia	Parastenocaris gertrudae	4739.35
Slovenia	Parastenocaris gertrudae	4739.35
Slovenia	Parastenocaris gertrudae	4739.35
Sweden	Parastenocaris glacialis	4739.35
Sweden	Parastenocaris glacialis	4739.35
Sweden	Parastenocaris glacialis	4739.35
Sweden	Parastenocaris glacialis	4739.35
Sweden	Parastenocaris glacialis	4739.35
Sweden	Parastenocaris glacialis	4739.35
France	Clujensicaris dianae	4844.9
Romania	Parastenocaris chappuisi	4856.92
Slovenia	Parastenocaris andreji	4864.96
Slovenia	Parastenocaris andreji	4864.96
France	Clujensicaris dianae	4882.97
France	Clujensicaris dianae	4919.15
Spain	Clujensicaris dianae	4919.92
France	Clujensicaris dianae	4932.53
France	Clujensicaris dianae	4934.42
France	Clujensicaris dianae	4934.42
France	Clujensicaris dianae	4944.92
France	Clujensicaris dianae	5016.53
France	Clujensicaris dianae	5024.1
Spain	Clujensicaris dianae	5024.1
Sweden	Parastenocaris glacialis	5036.71
France	Clujensicaris dianae	5037.14
Sweden	Parastenocaris glacialis	5056.47
Sweden	Parastenocaris glacialis	5059.87
Sweden	Parastenocaris glacialis	5059.87
Sweden	Parastenocaris glacialis	5059.87
Sweden	Parastenocaris glacialis	5059.87
Sweden	Parastenocaris glacialis	5071.13
Sweden	Parastenocaris glacialis	5106.97
Sweden	Parastenocaris glacialis	5106.97
Sweden	Parastenocaris glacialis	5106.97
Sweden	Parastenocaris glacialis	5106.97
Sweden	Parastenocaris glacialis	5106.97
Sweden	Parastenocaris glacialis	5120.7
Sweden	Parastenocaris glacialis	5120.7
Sweden	Parastenocaris glacialis	5128.64
Sweden	Parastenocaris glacialis	5128.64
Sweden	Parastenocaris glacialis	5146.86
Sweden	Parastenocaris glacialis	5150.22
Sweden	Parastenocaris glacialis	5204.64
Norway	Parastenocaris glacialis	5220.63
Sweden	Parastenocaris glacialis	5242.99
Sweden	Parastenocaris glacialis	5245.8
Sweden	Parastenocaris glacialis	5268.96
Sweden	Parastenocaris glacialis	5284.7
Sweden	Parastenocaris glacialis	5284.7
Sweden	Parastenocaris glacialis	5292.37
Sweden	Parastenocaris glacialis	5292.62
Sweden	Parastenocaris glacialis	5312.2
Finland	Parastenocaris brevipes	5499.5
Norway	Parastenocaris glacialis	5534.86
Spain	Proserpinicaris phyllura	5595.05
Germany	Proserpinicaris phyllura	5629.33
Finland	Proserpinicaris phyllura	5664.12
Finland	Parastenocaris brevipes	5711.32
Finland	Proserpinicaris phyllura	5720.42
Finland	Proserpinicaris phyllura	5730.07
Finland	Proserpinicaris phyllura	5730.07
Finland	Proserpinicaris phyllura	5730.07
Finland	Proserpinicaris phyllura	5730.07
Finland	Proserpinicaris phyllura	5730.07
Germany	Proserpinicaris phyllura	5733.56
Germany	Proserpinicaris phyllura	5734.68
Spain	Proserpinicaris phyllura	5791.33
Czech Republic	Proserpinicaris phyllura	5805.25
Denmark	Proserpinicaris phyllura	5805.25
Denmark	Proserpinicaris phyllura	5828.83
Sweden	Proserpinicaris phyllura	5860.36
Denmark	Proserpinicaris phyllura	5890.23
Sweden	Proserpinicaris phyllura	5890.23
Finland	Proserpinicaris phyllura	5891.45
Sweden	Proserpinicaris phyllura	5891.45
Sweden	Proserpinicaris phyllura	5940.37
Sweden	Proserpinicaris phyllura	5940.37
Denmark	Proserpinicaris phyllura	6029.21
Spain	Proserpinicaris phyllura	6038.2
Sweden	Proserpinicaris phyllura	6202.09
Sweden	Proserpinicaris phyllura	6202.09
Sweden	Proserpinicaris phyllura	6202.09
Slovenia	Parastenocaris andreji	6223.92
Germany	Proserpinicaris phyllura	6223.92
Sweden	Proserpinicaris phyllura	6223.92
Italy	Stammericaris amyclaea	6223.92
France	Michelicaris micheli	6230.82
Italy	Italicocaris italica	6230.99
Italy	Italicocaris italica	6230.99
Italy	Italicocaris italica	6281.01
Macedonia	Italicocaris italica	6301.33
Finland	Parastenocaris brevipes	6336.78
Sweden	Parastenocaris brevipes	6357.96
Germany	Parastenocaris brevipes	6461.75
Italy	Stammericaris amyclaea	6517.86
Italy	Italicocaris italica	6588.62
Romania	Parastenocaris aquaeducta	6588.62
Romania	Parastenocaris aquaeducta	6588.62
Macedonia	Parastenocaris balcanica	6588.62
Italy	Proserpinicaris proserpina	6588.62
Ukraine	Prosperpinicaris gorganensis	6591.31
Italy	Italicocaris italica	6628.51
Italy	Italicocaris italica	6628.51
Italy	Proserpinicaris proserpina	6628.51
Italy	Proserpinicaris proserpina	6628.51
Italy	Proserpinicaris proserpina	6634.83
Italy	Italicocaris italica	6656.16
Italy	Italicocaris italica	6656.16
Italy	Italicocaris italica	6656.16
Italy	Italicocaris italica	6656.16
Italy	Italicocaris italica	6656.16
Italy	Proserpinicaris proserpina	6656.16
Italy	Proserpinicaris proserpina	6656.16
Italy	Italicocaris italica	6759.3
Slovenia	Italicocaris italica	6779.63
France	Parastenocaris sp. J1	6826.91
Italy	Parastenocaris sp. I2	6839.12
France	Parastenocaris sp. J1	6849.43
France	Parastenocaris sp. J1	6854.14
France	Parastenocaris sp. J1	6866.5
France	Parastenocaris sp. J1	6912.78
Italy	Parastenocaris sp. I2	6918.66
Italy	Parastenocaris sp. I3	6918.66
Italy	Parastenocaris sp. I4	6918.66
France	Parastenocaris sp. J1	6918.66
France	Parastenocaris sp. J1	6918.66
France	Parastenocaris sp. J1	6918.66
Italy	Parastenocaris sp. I2	7041.6
Italy	Parastenocaris sp. I1	7078.9
Italy	Cottarellicaris rivi	7098.89
France	Parastenocaris psammica	7098.89
Italy	Parastenocaris ranae	7098.89
Macedonia	Parastenocaris rascana	7098.89
Italy	Parastenocaris sp. I1	7098.89
Italy	Parastenocaris sp. I4	7098.89
France	Parastenocaris psammica	7191.76
Italy	Stammericaris orcina	7191.76
Italy	Stammericaris pasquinii	7191.76
Italy	Stammericaris pasquinii	7191.76
Italy	Stammericaris orcina	7223.45
Italy	Cottarellicaris oligoalina	7277.35
France	Parastenocaris psammica	7280.75
Italy	Cottarellicaris rivi	7319.69
Italy	Parastenocaris sardoa	7338.84
Serbia	Parastenocaris serbica	7338.84
Macedonia	Parastenocaris similis macedonica	7338.84
France	Parastenocaris sp. J1	7338.84
Portugal	Parastenocaris xyrophora	7338.84
Portugal	Parastenocaris xyrophora	7338.84
Romania	Stammericaris phreatica	7338.84
Sweden	Parastenocaris vicesima vicesima	7339.15
France	Parastenocaris sp. J1	7364.63
Sweden	Parastenocaris vicesima vicesima	7364.63
France	Cottarellicaris gallicus	7386.15
Spain	Stammericaris stammeri stammeri	7404.74
Spain	Stammericaris stammeri stammeri	7413.48
France	Stammericaris stammeri stammeri	7491.88
Spain	Stammericaris stammeri stammeri	7491.88
France	Stammericaris stammeri stammeri	7500.46
Spain	Stammericaris stammeri stammeri	7500.46
Bulgaria	Stammericaris phreatica	7530.31
Czech Republic	Stammericaris phreatica	7530.31
Bulgaria	Stammericaris phreatica	7534.19
Macedonia	Stammericaris phreatica	7534.19
Italy	Simplicaris lethaea	7536.74
Italy	Parastenocaris triphyda	7541.53
France	Parastenocaris sp. J2	7553.41
France	Parastenocaris sp. J2	7553.41
France	Parastenocaris sp. J2	7553.41
Spain	Parastenocaris sp. S1	7553.41
Finland	Parastenocaris vicesima vicesima	7553.41
France	Parastenocaris sp. J2	7576.55
France	Parastenocaris sp. J2	7587.16
France	Parastenocaris sp. J1	7596.18
France	Parastenocaris sp. J1	7596.18
France	Parastenocaris vandeli	7641.22
Macedonia	Parastenocaris vicesima dalmatina	7641.22
Sweden	Parastenocaris vicesima vicesima	7641.22
Sweden	Parastenocaris vicesima vicesima	7641.22
Spain	Horstkurtcaris ursulae	7723.49
France	Parastenocaris vandeli	7723.49
Italy	Parastenocaris tyrrhenidis	7732.52
France	Parastenocaris vandeli	7732.52
Iceland	Parastenocaris glacialis	7737.62
Iceland	Parastenocaris glacialis	7758.45
Finland	Parastenocaris glacialis	7766.37
Iceland	Parastenocaris glacialis	7767.46
Finland	Parastenocaris glacialis	7792.68
Finland	Parastenocaris glacialis	7810.4
Finland	Parastenocaris glacialis	7814.65
France	Clujensicaris glareola (Hertzog, 1936)	7814.74
Finland	Parastenocaris glacialis	7814.74
Finland	Parastenocaris glacialis	7814.74
France	Clujensicaris glareola (Hertzog, 1936)	7852.23
France	Clujensicaris glareola (Hertzog, 1936)	7852.23
France	Clujensicaris glareola (Hertzog, 1936)	7861.67
France	Clujensicaris glareola (Hertzog, 1936)	7861.67
France	Clujensicaris glareola (Hertzog, 1936)	7905.33
Germany	Parastenocaris glacialis	7905.33
Iceland	Parastenocaris glacialis	7905.33
Iceland	Parastenocaris glacialis	7931.45
Finland	Parastenocaris glacialis	7954.86
Switzerland	Parastenocaris glacialis	8017.33
Switzerland	Parastenocaris glacialis	8017.33
Switzerland	Parastenocaris glacialis	8017.33
Finland	Parastenocaris glacialis	8201.24
Finland	Parastenocaris glacialis	8201.24
Finland	Parastenocaris glacialis	8201.24
Finland	Parastenocaris glacialis	8201.24
Finland	Parastenocaris glacialis	8201.24
Finland	Parastenocaris glacialis	8201.24
Switzerland	Parastenocaris glacialis	8201.24
Switzerland	Parastenocaris glacialis	8201.24
Finland	Parastenocaris glacialis	8207.64
Finland	Parastenocaris glacialis	8248.91
Switzerland	Parastenocaris glacialis	8248.91
Switzerland	Parastenocaris glacialis	8248.91
Switzerland	Parastenocaris glacialis	8254.03
France	Clujensicaris glareola (Hertzog, 1936)	8254.92
Slovenia	Horstkurtcaris nolli nolli	8254.92
Slovenia	Horstkurtcaris nolli nolli	8254.92
Switzerland	Parastenocaris glacialis	8254.92
Slovenia	Horstkurtcaris nolli nolli	8281.25
Germany	Horstkurtcaris nolli nolli	8281.36
Austria	Horstkurtcaris nolli nolli	8456.97
Austria	Horstkurtcaris nolli nolli	8527.97
Slovenia	Horstkurtcaris nolli nolli	8527.97
Slovenia	Horstkurtcaris nolli nolli	8527.97
Slovenia	Horstkurtcaris nolli nolli	8527.97
Slovenia	Horstkurtcaris nolli nolli	8712.63
Slovenia	Horstkurtcaris nolli nolli	8716.01
Slovenia	Horstkurtcaris nolli nolli	8736.66
Slovenia	Horstkurtcaris nolli nolli	8757.37
Slovenia	Horstkurtcaris nolli nolli	8864.63
Slovenia	Horstkurtcaris nolli nolli	8904.08
Spain	Parastenocaris inferna	8904.08
Bulgaria	Parastenocaris jeanneli	8940.45
Bulgaria	Parastenocaris karamani karamani	8940.45
Macedonia	Parastenocaris karamani karamani	8940.45
Bulgaria	Parastenocaris jeanneli	8985.69
France	Clujensicaris glareola (Hertzog, 1936)	9003.01
Macedonia	Parastenocaris narentina	9003.01
Italy	Stammericaris lorenzae	9003.01
France	Clujensicaris glareola (Hertzog, 1936)	9103.44
Slovenia	Horstkurtcaris nolli alpina	9190.59
Slovenia	Horstkurtcaris nolli alpina	9190.59
Slovenia	Horstkurtcaris nolli alpina	9190.59
Slovenia	Horstkurtcaris nolli alpina	9190.59
Slovenia	Horstkurtcaris nolli alpina	9190.59
Austria	Horstkurtcaris nolli nolli	9190.59
Germany	Horstkurtcaris nolli alpina	9194.41
Slovenia	Horstkurtcaris nolli alpina	9194.41
Macedonia	Parastenocaris minutissima	9194.41
Macedonia	Parastenocaris mirabilis	9194.41
Portugal	Parastenocaris mateusi	9348.27
Italy	Nitocrella stammeri	9371.23
Portugal	Parastenocaris mateusi	9371.23
Greece	Nitocrella stammeri	9425.12
Turkey	Nitocrella stammeri	9425.12
Italy	Nitocrella stammeri	9474.97
Italy	Nitocrella stammeri	9474.97
Italy	Nitocrella stammeri	9533.21
Italy	Nitocrella stammeri	9533.21
Italy	Nitocrella stammeri	9575.84
Italy	Nitocrella stammeri	9588.13
Italy	Nitocrella stammeri	9678.54
Italy	Nitocrella stammeri	9699.42
Italy	Nitocrella stammeri	9744.17
Bulgaria	Nitocrella tonsa	9744.17
France	Nitocrella sp.	9818.3
Bulgaria	Nitocrella tonsa	9818.3
Bulgaria	Nitocrella tonsa	9839.22
Switzerland	Nitocrella tirolensis	9956.12
Switzerland	Nitocrella tirolensis	9986.49
Spain	Nitocrella vasconica	9987.29
Italy	Nitocrella stammeri	10010.5
Italy	Nitocrella stammeri	10056.2
Italy	Nitocrella stammeri	10056.2
Italy	Nitocrella stammeri	10058.8
Italy	Nitocrella stammeri	10058.8
Italy	Nitocrella stammeri	10058.8
France	Nitocrella sp.	10059.9
Italy	Nitocrella stammeri	10059.9
Slovenia	Nitocrella sp.	10070.1
France	Nitocrella sp.	10105.1
Italy	Nitocrella stammeri	10126.5
Italy	Nitocrella stammeri	10126.6
Bulgaria	Nitocrella tonsa	10135.2
Italy	Parapseudoleptomesochra italica	10135.2
Italy	Parapseudoleptomesochra italica	10135.2
Italy	Parapseudoleptomesochra italica	10135.2
Bulgaria	Nitocrella tonsa	10149.4
Spain	Parapseudoleptomesochra minoricae	10164.6
Italy	Parapseudoleptomesochra italica	10185.7
Spain	Parapseudoleptomesochra minoricae	10185.7
Spain	Parapseudoleptomesochra minoricae	10185.7
France	Parapseudoleptomesochra subterranea deminuta	10185.7
Italy	Parapseudoleptomesochra minoricae	10197.5
Italy	Parapseudoleptomesochra italica	10201.9
Italy	Parapseudoleptomesochra italica	10201.9
Italy	Parapseudoleptomesochra minoricae	10201.9
Italy	Parapseudoleptomesochra italica	10208
Italy	Parapseudoleptomesochra italica	10208
Spain	Nitocrellopsis elegans	10218.8
Greece	Nitocrellopsis hippocratis	10218.8
Bulgaria	Nitocrellopsis intermedia	10218.8
Bulgaria	Nitokra stygia	10218.8
Spain	Parapseudoleptomesochra almohadensis	10218.8
Spain	Parapseudoleptomesochra balnearia	10218.8
France	Nitocrellopsis elegans	10243.6
France	Nitocrellopsis elegans	10247.2
Spain	Parapseudoleptomesochra fernandezi	10280.1
Italy	Parapseudoleptomesochra italica	10312.1
Italy	Parapseudoleptomesochra italica	10333.3
Italy	Parapseudoleptomesochra italica	10394
Italy	Parapseudoleptomesochra italica	10394
Romania	Parapseudoleptomesochra italica	10394
Switzerland	Parapseudoleptomesochra italica	10405.2
France	Nitocrella sp.	10460.9
Italy	Nitocrella psammophila	10487.3
Croatia	Nitocrella psammophila	10557.8
Italy	Nitocrella kunzi	10612
Italy	Nitocrella psammophila	10612
Italy	Nitocrella psammophila	10612
Italy	Nitocrella psammophila	10612
Italy	Nitocrella psammophila	10612
Italy	Nitocrella psammophila	10612
Italy	Nitocrella psammophila	10612
Italy	Nitocrella psammophila	10612
France	Nitocrella sp.	10612
Italy	Nitocrella psammophila	10632.8
Slovenia	Nitocrella psammophila	10683.4
Greece	Nitocrella maggii	10715.3
Bulgaria	Nitocrella neutra	10781.4
Italy	Nitocrella morettii	10785.4
Montenegro	Nitocrella longa	10814.1
Italy	Nitocrella kunzi	10839.4
Montenegro	Nitocrella longa	10839.4
Italy	Nitocrella psammophila	10849.6
Italy	Nitocrella psammophila	10877.9
Italy	Nitocrella psammophila	10877.9
Bulgaria	Nitocrella neutra	10894.2
Germany	Nitocrella omega	10894.2
Italy	Nitocrella pescei	10894.2
Italy	Nitocrella pescei	10894.2
Bulgaria	Nitocrella neutra	10897
Germany	Nitocrella omega	10897
Germany	Nitocrella omega	10996.1
Bulgaria	Nitocrella neutra	11021.1
France	Nitocrella omega	11021.1
Italy	Nitocrella psammophila	11021.1
Italy	Nitocrella psammophila	11024.3
Italy	Nitocrella psammophila	11074.4
Italy	Nitocrella psammophila	11074.4
Italy	Nitocrella psammophila	11074.4
Italy	Nitocrella psammophila	11074.4
Italy	Nitocrella psammophila	11157.9
Italy	Nitocrella psammophila	11157.9
Italy	Nitocrella psammophila	11157.9
Italy	Nitocrella psammophila	11157.9
Italy	Nitocrella psammophila	11175.8
Italy	Nitocrella psammophila	11179
Italy	Nitocrella psammophila	11179
Italy	Nitocrella psammophila	11179
Italy	Nitocrella psammophila	11179
Italy	Nitocrella psammophila	11179
Italy	Nitocrella psammophila	11238.6
Italy	Nitocrella psammophila	11296.9
Italy	Nitocrella psammophila	11307
Greece	Nitocrella rhodiensis	11419.9
France	Nitocrella sp. J1	11419.9
France	Nitocrella sp. J1	11437.2
France	Nitocrella sp. J1	11437.2
France	Nitocrella sp. J1	11442.2
Bosnia and Herzegovina	Nitocrella slovenica	11460.9
Greece	Nitocrella rhodiensis	11476.8
Greece	Nitocrella slovenica	11476.8
Italy	Nitocrella psammophila	11483.5
Italy	Nitocrella psammophila	11483.5
Italy	Nitocrella psammophila	11509.9
Italy	Nitocrella psammophila	11514.9
Italy	Nitocrella psammophila	11526.5
Italy	Nitocrella psammophila	11571.5
Italy	Nitocrella psammophila	11571.5
Italy	Nitocrella psammophila	11598.6
Slovenia	Nitocrella psammophila	11598.6
Italy	Nitocrella psammophila	11625.3
Italy	Nitocrella psammophila	11632.8
Italy	Nitocrella psammophila	11637.3
Italy	Nitocrella psammophila	11778.4
Italy	Nitocrella psammophila	11778.4
Italy	Nitocrella psammophila	11778.4
Italy	Nitocrella psammophila	11801.8
Italy	Nitocrella psammophila	11811.8
Italy	Nitocrella psammophila	11811.8
Italy	Nitocrella psammophila	11911.8
Italy	Nitocrella psammophila	12078
Italy	Nitocrella psammophila	12148.6
Italy	Nitocrella psammophila	12164.2
Italy	Nitocrella psammophila	12209.8
Italy	Nitocrella psammophila	12302.3
Italy	Nitocrella psammophila	12306
Italy	Nitocrella psammophila	12420.4
Italy	Nitocrella psammophila	12479.9
Italy	Nitocrella psammophila	12489.7
Italy	Nitocrella psammophila	12546.3
Italy	Nitocrella psammophila	12565.3
Italy	Nitocrella psammophila	12620.6
Italy	Nitocrella psammophila	12621.3
France	Parapseudoleptomesochra subterranea subterranea	12621.3
Germany	Fontinalicaris germanica	12704.6
Switzerland	Fontinalicaris fontinalis fontinalis	12726.2
France	Fontinalicaris fontinalis fontinalis	12769.2
France	Parapseudoleptomesochra subterranea subterranea	12827.3
France	Fontinalicaris fontinalis fontinalis	12863.3
France	Fontinalicaris fontinalis fontinalis	12863.3
Germany	Fontinalicaris germanica	12863.3
Germany	Fontinalicaris fontinalis fontinalis	12927.3
France	Fontinalicaris fontinalis fontinalis	13080.6
Germany	Fontinalicaris fontinalis fontinalis	13080.6
France	Fontinalicaris fontinalis fontinalis	13136.8
France	Fontinalicaris fontinalis fontinalis	13160.3
France	Fontinalicaris fontinalis fontinalis	13160.3
France	Fontinalicaris fontinalis fontinalis	13282.9
France	Fontinalicaris fontinalis fontinalis	13322.1
France	Fontinalicaris fontinalis fontinalis	13353.8
France	Fontinalicaris fontinalis fontinalis	13359.7
France	Fontinalicaris fontinalis fontinalis	13406.1
Finland	Proserpinicaris phyllura	13424.7
Finland	Proserpinicaris phyllura	13536.5
Finland	Proserpinicaris phyllura	13611.2
Finland	Proserpinicaris phyllura	13630.1
Finland	Proserpinicaris phyllura	13769.4
Sweden	Proserpinicaris phyllura	13769.4
Sweden	Proserpinicaris phyllura	13786.5
Finland	Proserpinicaris phyllura	13810
Sweden	Proserpinicaris phyllura	13934.2
Sweden	Proserpinicaris phyllura	13934.2
Sweden	Proserpinicaris phyllura	13934.2
Sweden	Proserpinicaris phyllura	13934.2
Finland	Proserpinicaris phyllura	13948.5
Sweden	Proserpinicaris phyllura	14016.7
Sweden	Proserpinicaris phyllura	14065.9
Sweden	Proserpinicaris phyllura	14298
Sweden	Proserpinicaris phyllura	14441.2
Sweden	Proserpinicaris phyllura	14614.8
Spain	Proserpinicaris cantabrica	14638.2
Spain	Proserpinicaris hispanica	14638.2
Norway	Proserpinicaris phyllura	14638.2
Sweden	Proserpinicaris phyllura	14638.2
Spain	Proserpinicaris hispanica	14795.9
Spain	Proserpinicaris hispanica	14800.9
Spain	Proserpinicaris hispanica	14855
Spain	Proserpinicaris hispanica	14855
Portugal	Proserpinicaris cruzi	14867.1
Spain	Proserpinicaris cantabrica	14907.3
Spain	Proserpinicaris cantabrica	14991.8
Italy	Proserpinicaris amalasuntae	15002.7
Italy	Proserpinicaris amalasuntae	15059.8
Italy	Proserpinicaris amalasuntae	15075.7
Spain	Proserpinicaris hispanica	15077.7
Czech Republic	Proserpinicaris moravica	15088.3
Romania	Proserpinicaris pannonica	15088.3
France	Proserpinicaris mangini	15111.5
France	Proserpinicaris mangini	15120.5
France	Parapseudoleptomesochra subterranea ssp.	15229.7
Italy	Phyllognathopus inexspectatus	15229.7
Greece	Megastygonitocrella petkovskii	15265.7
Spain	Stygonitocrella dubia	15281.5
Italy	Psyllocamptus monachus	15374.1
France	Parapseudoleptomesochra subterranea ssp.	15378.4
Germany	Chappuisius inopinus	15438.7
Macedonia	Megastygonitocrella karamani	15438.7
France	Parapseudoleptomesochra subterranea ssp.	15438.7
Germany	Chappuisius inopinus	15443.9
Germany	Chappuisius inopinus	15481.5
Germany	Chappuisius inopinus	15481.5
Germany	Chappuisius inopinus	15481.5
Germany	Chappuisius inopinus	15547.1
France	Parapseudoleptomesochra subterranea ssp.	15656.3
France	Parapseudoleptomesochra subterranea ssp.	15865
France	Parapseudoleptomesochra subterranea ssp.	15885.2
France	Parapseudoleptomesochra subterranea ssp.	15885.2
France	Parapseudoleptomesochra subterranea ssp.	15942.3
France	Parapseudoleptomesochra subterranea ssp.	15944.2
France	Parapseudoleptomesochra subterranea ssp.	15955.2
France	Parapseudoleptomesochra subterranea ssp.	16050.9
France	Parapseudoleptomesochra subterranea ssp.	16154.4
France	Parapseudoleptomesochra subterranea ssp.	16154.4
Bulgaria	Parapseudoleptomesochra subterranea subterranea	16154.4
Bulgaria	Parapseudoleptomesochra subterranea subterranea	16154.4
France	Parapseudoleptomesochra subterranea subterranea	16163.3
France	Cottarellicaris gallicus	16248.5
France	Parapseudoleptomesochra subterranea ssp.	16302.6
France	Parapseudoleptomesochra subterranea ssp.	16379.4
France	Parapseudoleptomesochra subterranea ssp.	16390.5
France	Parapseudoleptomesochra subterranea ssp.	16390.5
France	Parapseudoleptomesochra subterranea ssp.	16392.2
France	Parapseudoleptomesochra subterranea ssp.	16450.8
France	Parapseudoleptomesochra subterranea ssp.	16569.2
France	Parapseudoleptomesochra subterranea ssp.	16571.3
France	Parapseudoleptomesochra subterranea ssp.	16579.1
France	Parapseudoleptomesochra subterranea ssp.	16686.4
France	Parapseudoleptomesochra subterranea ssp.	16735.5
France	Parapseudoleptomesochra subterranea ssp.	16794.1
France	Parapseudoleptomesochra subterranea ssp.	16846.8
France	Parapseudoleptomesochra subterranea ssp.	16896.2
Italy	Ectinosomatidae gen. I1 sp. I1	16917.7
Italy	Ectinosomatidae gen. I1 sp. I1	16917.7
France	Parapseudoleptomesochra subterranea ssp.	16917.7
France	Parapseudoleptomesochra subterranea ssp.	16917.7
Italy	Pseudectinosoma reductum	16917.7
France	Pseudectinosoma vandeli	16917.7
Italy	Ectinosomatidae gen. I1 sp. I1	16987.6
Italy	Ectinosomatidae gen. I1 sp. I1	16987.6
Italy	Ectinosomatidae gen. I1 sp. I1	16987.6
Italy	Ectinosomatidae gen. I1 sp. I1	16987.6
Italy	Ectinosomatidae gen. I1 sp. I1	16987.6
Italy	Ectinosomatidae gen. I1 sp. I1	16987.6
Spain	Schizopera (Schizopera) subterranea	16989.6
France	Fontinalicaris fontinalis borea	17075.2
France	Fontinalicaris douellensis	17201.2
Italy	Pseudectinosoma sp. I1	17228.3
Italy	Schizopera sp. I1	17338.6
France	Pseudectinosoma vandeli	17535
Italy	Schizopera (Schizopera) cicolanii	17535
Italy	Schizopera (Schizopera) subterranea	17535
Germany	Chappuisius singeri	17620.3
Italy	Ectinosomatidae gen. I1 sp. I1	17620.3
Germany	Chappuisius singeri	17658.5
Germany	Chappuisius singeri	17740.4
Germany	Chappuisius singeri	17815.7
Germany	Chappuisius singeri	17816.4
Germany	Chappuisius singeri	18085.1
Germany	Chappuisius singeri	18242.8
Germany	Chappuisius singeri	18242.8
Germany	Chappuisius singeri	18242.8
Germany	Chappuisius singeri	18242.8
Germany	Chappuisius singeri	18260.1
Germany	Chappuisius singeri	18260.1
Germany	Chappuisius singeri	18309.3
Germany	Chappuisius singeri	18374.2
Germany	Chappuisius singeri	18443.1
Germany	Chappuisius singeri	18450.2
Germany	Chappuisius singeri	18514.6
Germany	Chappuisius singeri	18538.1
Italy	Maraenobiotus sp. 1	18574
Italy	Moraria sp. 1	18574
Italy	Nitocrella morettii	18574
Italy	Stammericaris diversitatis	18574
Italy	Bryocamptus stillae	18939.4
Italy	Stammericaris destillans	18968.1
Italy	Moraria (Moraria) stankovitchi	19045.3
Italy	Nitocrella stammeri	19075.7
Italy	Nitocrella psammophila	19082.6
Spain	Stammericaris stammeri stammeri	19086
Macedonia	Ceuthonectes serbicus	19168.8
France	Parapseudoleptomesochra subterranea subterranea	19168.8
Spain	Parastenocaris sp. S1	19168.8
France	Ceuthonectes serbicus	19441.4
Slovenia	Elaphoidella charon	19455.8
Macedonia	Italicocaris italica	19455.8
Italy	Parastenocaris sp. I3	19456.8
Italy	Parastenocaris sp. I1	19460.3
Bulgaria	Parastenocaris jeanneli	19468.4
France	Parapseudoleptomesochra subterranea ssp.	19509.8
France	Parapseudoleptomesochra subterranea ssp.	19609.7
France	Parapseudoleptomesochra subterranea ssp.	19665.9
France	Parapseudoleptomesochra subterranea ssp.	19688.5
France	Parapseudoleptomesochra subterranea ssp.	19691.8
France	Parapseudoleptomesochra subterranea ssp.	19694.9
France	Parapseudoleptomesochra subterranea ssp.	19694.9
France	Parapseudoleptomesochra subterranea ssp.	19694.9
France	Parapseudoleptomesochra subterranea ssp.	19708
France	Parapseudoleptomesochra subterranea ssp.	19773.7
Germany	Chappuisius singeri	19856.2
Germany	Chappuisius singeri	19856.2
Germany	Chappuisius singeri	19856.2
France	Clujensicaris glareola (Hertzog, 1936)	19856.2
Slovenia	Elaphoidella millennii	19856.2
Germany	Fontinalicaris germanica	19856.2
Italy	Maraenobiotus sp. 1	19856.2
France	Parapseudoleptomesochra subterranea ssp.	19856.2
Spain	Proserpinicaris phyllura	19856.2
Slovenia	Bryocamptus (Rheocamptus) pyrenaicus	19870.9

## Sheet: NonAQ_fromCONS_NonAQ
Distances (in m) of the occurrences of the stygobitic harpacticoid species at the boundary of each CONS/NonAQ pair (CONS: aquifers in consolidated rocks; NonAQ: practically non-aquiferous rocks). The distances are computed for the species occurring in the NonAQ habitats (the respective country is indicated), from the boundary of the CONS/NonAQ pair up to 20 km far from the edge.
COUNTRY	SPECIES	DISTANCE (m)
France	Elaphoidella vandeli	2.19992
France	Elaphoidella vandeli	2.19992
Bulgaria	Elaphoidella tenera	4.03487
Italy	Elaphoidella phreatica phreatica	11.2612
France	Elaphoidella leruthi meridionalis	13.8828
Slovenia	Elaphoidella jeanneli	23.2953
Bulgaria	Elaphoidella gracilis serrulata	24.724
Bulgaria	Elaphoidella incerta	24.724
France	Elaphoidella infernalis	24.724
Bulgaria	Elaphoidella iskrecensis	24.724
Macedonia	Elaphoidella karamani karamani	24.724
Greece	Elaphoidella karamani karamani	53.5219
Greece	Elaphoidella karamani karamani	93.3732
Czech Republic	Elaphoidella phreatica phreatica	114.987
Slovenia	Elaphoidella phreatica phreatica	117.009
Austria	Elaphoidella phreatica phreatica	117.009
Italy	Elaphoidella phreatica phreatica	129.613
Italy	Elaphoidella phreatica phreatica	134.084
Romania	Elaphoidella phreatica phreatica	141.645
Romania	Elaphoidella phreatica phreatica	174.955
Italy	Elaphoidella oglasae	197.251
Italy	Elaphoidella nuragica	223.136
Italy	Elaphoidella paraelaphoides	257.843
Bulgaria	Elaphoidella michailovae	268.358
Romania	Spelaeocamptus spelaeus	286.813
France	Nitocrella omega	340.376
Romania	Elaphoidella elaphoides elaphoides	340.517
Turkey	Elaphoidella elaphoides helenae	340.517
Slovakia	Elaphoidella pseudophreatica	340.517
France	Nitocrella delayi	341.311
Romania	Elaphoidella elaphoides elaphoides	348.729
France	Nitocrella beatricis	348.729
Italy	Nitocrella beatricis	364.542
Italy	Nitocrella beatricis	367.439
Italy	Nitocrella beatricis	382.038
Italy	Nitocrella beatricis	393.99
Italy	Nitocrella beatricis	393.99
Italy	Nitocrella achaiae	399.941
Italy	Nitocrella achaiae	399.941
Italy	Nitocrella achaiae	402.944
Italy	Nitocrella achaiae	438.138
Slovakia	Elaphoidella elaphoides elaphoides	441.24
Romania	Spelaeocamptus spelaeus	441.24
Romania	Spelaeocamptus spelaeus	441.24
Hungary	Elaphoidella phreatica phreatica	463.171
Slovakia	Elaphoidella phreatica phreatica	463.171
Czech Republic	Elaphoidella elaphoides elaphoides	467.427
Bulgaria	Nitocrella hirta hirta	489.884
France	Nitocrella gracilis	502.154
France	Nitocrella gracilis	502.154
France	Nitocrella dussarti	502.254
France	Nitocrella dussarti	502.254
Italy	Nitocrella ensifera	502.254
Italy	Nitocrella ensifera	502.254
France	Nitocrella gracilis	502.254
France	Nitocrella gracilis	502.254
Italy	Attheyella (Neomrazekiella) paranaphtalica	510.786
Slovenia	Nitocrella hirta hirta	510.786
Italy	Attheyella (Neomrazekiella) paranaphtalica	515.26
Italy	Attheyella (Neomrazekiella) paranaphtalica	523.534
Italy	Attheyella (Neomrazekiella) paranaphtalica	535.454
France	Nitocrella gracilis	539.941
France	Moraria (Moraria) catalana	542.036
Italy	Moraria (Moraria) denticulata	542.036
Italy	Moraria (Moraria) denticulata	542.036
Bulgaria	Maraenobiotus parainsignipes	544.489
France	Moraria (Moraria) catalana	553.588
France	Moraria (Moraria) catalana	553.588
France	Moraria (Moraria) catalana	553.588
France	Moraria (Moraria) catalana	553.588
Italy	Moraria (Moraria) michielettoae	563.485
France	Moraria (Moraria) catalana	569.152
Romania	Maraenobiotus brucei carpathicus	596.08
Austria	Maraenobiotus brucei carpathicus	597.123
Austria	Maraenobiotus brucei carpathicus	614.733
Romania	Maraenobiotus brucei carpathicus	623.087
Italy	Moraria (Moraria) stankovitchi	624
Italy	Moraria (Moraria) stankovitchi	631.157
Italy	Moraria (Moraria) stankovitchi	631.435
Italy	Moraria (Moraria) stankovitchi	631.546
France	Bryocamptus (Rheocamptus) alosensis	632.68
Romania	Bryocamptus (Rheocamptus) tauricus	632.68
Romania	Bryocamptus (Rheocamptus) unisaetosus	632.68
France	Bryocamptus (Rheocamptus) unisaetosus	632.68
France	Ceuthonectes boui	632.68
France	Ceuthonectes chappuisi	632.68
France	Ceuthonectes gallicus	632.68
France	Ceuthonectes gallicus	632.68
France	Ceuthonectes gallicus	632.68
France	Ceuthonectes gallicus	632.68
France	Ceuthonectes gallicus	632.68
France	Ceuthonectes gallicus	632.68
France	Ceuthonectes gallicus	632.68
France	Ceuthonectes gallicus	632.68
France	Ceuthonectes gallicus	632.68
France	Ceuthonectes gallicus	632.68
France	Ceuthonectes gallicus	632.68
Italy	Ceuthonectes pescei	632.68
Italy	Ceuthonectes serbicus	632.68
France	Antrocamptus chappuisi	637.796
France	Antrocamptus stygius	641.657
France	Antrocamptus stygius	641.657
France	Antrocamptus longifurcatus	643.798
France	Antrocamptus longifurcatus	648.078
France	Antrocamptus catherinae	648.125
France	Antrocamptus chappuisi	648.125
Bulgaria	Bryocamptus (Echinocamptus) dacicus	648.125
Ukraine	Bryocamptus (Rheocamptus) bispinosus	664.837
Bulgaria	Bryocamptus (Echinocamptus) dacicus	668.221
Bulgaria	Bryocamptus (Echinocamptus) dacicus	688.81
Italy	Elaphoidella elaphoides elaphoides	692.941
Italy	Elaphoidella elaphoides elaphoides	703.946
Italy	Elaphoidella elaphoides elaphoides	703.946
Italy	Elaphoidella elaphoides elaphoides	723.006
Italy	Elaphoidella elaphoides elaphoides	723.006
Italy	Elaphoidella elaphoides elaphoides	748.56
Italy	Elaphoidella elaphoides elaphoides	810.302
Italy	Elaphoidella elaphoides elaphoides	837.029
Italy	Elaphoidella elaphoides elaphoides	847.54
Italy	Elaphoidella elaphoides elaphoides	860.401
Bulgaria	Elaphoidella elaphoides elaphoides	883.385
Macedonia	Elaphoidella elaphoides elaphoides	887.674
Italy	Elaphoidella elaphoides elaphoides	937.237
Italy	Elaphoidella elaphoides elaphoides	946.512
Italy	Elaphoidella elaphoides elaphoides	950.447
Italy	Elaphoidella elaphoides elaphoides	951.711
Italy	Elaphoidella elaphoides elaphoides	961.706
Italy	Elaphoidella elaphoides elaphoides	988.191
Italy	Elaphoidella elaphoides elaphoides	1002.18
France	Elaphoidella federicae	1013.57
France	Elaphoidella garbetensis	1013.57
France	Elaphoidella federicae	1052.76
Bulgaria	Elaphoidella elaphoides fonticola	1058.26
Bulgaria	Elaphoidella elegantula	1072.27
Czech Republic	Elaphoidella elaphoides elaphoides	1072.37
Czech Republic	Elaphoidella elaphoides elaphoides	1079.91
Czech Republic	Elaphoidella elaphoides elaphoides	1084.06
Czech Republic	Elaphoidella elaphoides elaphoides	1084.06
Czech Republic	Elaphoidella elaphoides elaphoides	1084.06
Czech Republic	Elaphoidella elaphoides elaphoides	1084.06
Czech Republic	Elaphoidella elaphoides elaphoides	1084.06
Slovakia	Elaphoidella elaphoides elaphoides	1084.06
Slovakia	Elaphoidella elaphoides elaphoides	1105.79
Czech Republic	Elaphoidella elaphoides elaphoides	1106.4
Czech Republic	Elaphoidella elaphoides elaphoides	1112.92
Slovakia	Elaphoidella elaphoides elaphoides	1142.8
Slovakia	Elaphoidella elaphoides elaphoides	1153.45
France	Ceuthonectes vievilleae	1162.66
Slovakia	Elaphoidella elaphoides elaphoides	1162.66
Bulgaria	Ceuthonectes serbicus	1169.34
Italy	Elaphoidella apostolovi	1177.97
France	Elaphoidella bouilloni	1187.19
Bulgaria	Elaphoidella balkanica	1221.39
France	Elaphoidella bouilloni	1221.39
France	Elaphoidella bouilloni	1221.39
France	Elaphoidella bouilloni	1224.84
Russia	Parastenocaris fonticola	1233.84
Sweden	Parastenocaris glacialis	1257.45
Sweden	Parastenocaris glacialis	1279.71
France	Clujensicaris dianae	1287.29
Sweden	Parastenocaris glacialis	1287.29
Italy	Parastenocaris crenobia	1300.69
France	Parastenocaris corsica	1326.19
Italy	Parastenocaris calliroe	1345.76
Bulgaria	Parastenocaris bulgarica	1347.51
Bulgaria	Parastenocaris bulgarica	1349.12
Italy	Cottarellicaris etrusca	1361.03
France	Clujensicaris dianae	1364.26
France	Clujensicaris dianae	1425.16
France	Clujensicaris dianae	1434.51
France	Clujensicaris dianae	1436.67
Sweden	Parastenocaris glacialis	1505.19
Sweden	Parastenocaris glacialis	1505.19
Sweden	Parastenocaris glacialis	1505.19
Sweden	Parastenocaris glacialis	1505.19
Sweden	Parastenocaris glacialis	1505.19
Sweden	Parastenocaris glacialis	1505.19
Sweden	Parastenocaris glacialis	1505.19
Norway	Parastenocaris glacialis	1505.19
Norway	Parastenocaris glacialis	1505.19
Norway	Parastenocaris glacialis	1505.19
Sweden	Parastenocaris glacialis	1505.19
Sweden	Parastenocaris glacialis	1505.19
Sweden	Parastenocaris glacialis	1505.19
Sweden	Parastenocaris glacialis	1505.19
Sweden	Parastenocaris glacialis	1505.19
Sweden	Parastenocaris glacialis	1505.19
Sweden	Parastenocaris glacialis	1505.19
Sweden	Parastenocaris glacialis	1505.19
Sweden	Parastenocaris glacialis	1505.19
Sweden	Parastenocaris glacialis	1505.19
Sweden	Parastenocaris glacialis	1505.19
Sweden	Parastenocaris glacialis	1505.19
Sweden	Parastenocaris glacialis	1514.29
Sweden	Parastenocaris glacialis	1514.29
Sweden	Parastenocaris glacialis	1590.32
Norway	Parastenocaris glacialis	1627.97
Norway	Parastenocaris glacialis	1667.68
Norway	Parastenocaris glacialis	1709.78
Norway	Parastenocaris glacialis	1806.69
Norway	Parastenocaris glacialis	1807.72
Norway	Parastenocaris glacialis	1807.72
Norway	Parastenocaris glacialis	1808.13
Norway	Parastenocaris glacialis	1813.39
Norway	Parastenocaris glacialis	1848.91
Norway	Parastenocaris glacialis	1861.53
Norway	Parastenocaris glacialis	1861.53
Norway	Parastenocaris glacialis	1861.53
Norway	Parastenocaris glacialis	1861.53
Sweden	Parastenocaris glacialis	1861.53
Sweden	Parastenocaris glacialis	1861.53
Sweden	Parastenocaris glacialis	1910.64
Sweden	Parastenocaris glacialis	1920.8
Norway	Parastenocaris glacialis	1921.71
Sweden	Parastenocaris glacialis	1922.29
Sweden	Parastenocaris glacialis	1926.34
Norway	Parastenocaris glacialis	1927.23
Sweden	Parastenocaris glacialis	1944.41
Sweden	Parastenocaris glacialis	1955.64
Germany	Proserpinicaris phyllura	1983.84
Finland	Proserpinicaris phyllura	1983.84
Norway	Proserpinicaris phyllura	2079.74
Finland	Proserpinicaris phyllura	2079.74
Finland	Proserpinicaris phyllura	2108.7
Finland	Proserpinicaris phyllura	2142.13
Norway	Proserpinicaris phyllura	2142.65
Slovakia	Proserpinicaris phyllura	2154.42
Germany	Proserpinicaris phyllura	2224.12
Sweden	Proserpinicaris phyllura	2231.99
Sweden	Proserpinicaris phyllura	2258.87
Italy	Proserpinicaris proserpina	2260.59
Italy	Parastenocaris amatheia	2270.89
Romania	Nanacaris nana	2283.88
Italy	Parastenocaris altitudinis	2283.88
Romania	Parastenocaris banatica	2283.88
Sweden	Parastenocaris brevipes	2283.88
Italy	Stammericaris acherusia	2283.88
Romania	Parastenocaris banatica	2312.03
Austria	Minutacaris austriaca	2369.54
Austria	Minutacaris austriaca	2375.69
Italy	Italicocaris italica	2392.93
Czech Republic	Parastenocaris bohemica	2392.93
Romania	Clujensicaris clujensis	2423.46
Romania	Clujensicaris clujensis	2462.75
Italy	Proserpinicaris proserpina	2462.75
Sweden	Parastenocaris glacialis	2499.98
Italy	Parastenocaris sp. 2	2683.91
Italy	Parastenocaris sp. 1	2698.31
France	Parastenocaris psammica	2700.83
Italy	Cottarellicaris oligoalina	2733.01
France	Parastenocaris silvana	2839.55
France	Parastenocaris silvana	2839.55
Czech Republic	Stammericaris phreatica	2882.43
Czech Republic	Stammericaris phreatica	2924.73
Czech Republic	Stammericaris phreatica	2980.9
Czech Republic	Stammericaris phreatica	2983.01
Czech Republic	Stammericaris phreatica	2987.88
Czech Republic	Stammericaris phreatica	2992.76
Norway	Parastenocaris vicesima vicesima	3010.11
Czech Republic	Stammericaris phreatica	3175.82
Italy	Stammericaris phreatica	3209.37
Slovakia	Stammericaris phreatica	3209.37
Sweden	Parastenocaris tumida	3211.03
Slovakia	Stammericaris phreatica	3211.03
Italy	Stammericaris trinacriae	3211.03
Italy	Parastenocaris stellae	3220.25
France	Parastenocaris vandeli	3221.19
Sweden	Parastenocaris vicesima vicesima	3228.57
France	Parastenocaris vandeli	3263.33
France	Parastenocaris vandeli	3263.33
Italy	Parastenocaris tyrrhenidis	3286.26
Italy	Parastenocaris tyrrhenidis	3310.06
Italy	Parastenocaris tyrrhenidis	3310.06
Faroe Islands	Parastenocaris glacialis	3327.93
Faroe Islands	Parastenocaris glacialis	3341.25
Faroe Islands	Parastenocaris glacialis	3361.42
Faroe Islands	Parastenocaris glacialis	3371.03
Faroe Islands	Parastenocaris glacialis	3400.76
Faroe Islands	Parastenocaris glacialis	3483.73
Faroe Islands	Parastenocaris glacialis	3601.13
Finland	Parastenocaris glacialis	3614.06
Finland	Parastenocaris glacialis	3641.85
Italy	Cottarellicaris oligoalina	3650.33
Iceland	Parastenocaris glacialis	3659.4
Iceland	Parastenocaris glacialis	3673.56
Sweden	Parastenocaris glacialis	3681.22
Sweden	Proserpinicaris phyllura	3792.92
Italy	Parastenocaris glacialis	3793.24
Italy	Parastenocaris glacialis	3811.16
Switzerland	Parastenocaris glacialis	3813.72
Germany	Horstkurtcaris nolli nolli	3834.85
Sweden	Parastenocaris glacialis	3899.9
Italy	Cottarellicaris oligoalina	3919.39
Italy	Cottarellicaris oligoalina	3989.18
Romania	Parastenocaris karamani karamani	4015.72
Germany	Parastenocaris husmanni	4042.45
Italy	Stammericaris lorenzae	4042.45
Italy	Cottarellicaris hera	4043.58
Italy	Cottarellicaris hera	4043.58
Italy	Cottarellicaris oligoalina	4043.58
Serbia	Parastenocaris jeanneli	4081
France	Parastenocaris nertensis	4109.03
Italy	Stammericaris lorenzae	4121.71
France	Parastenocaris nertensis	4188.46
Italy	Nitocrella stammeri	4244.54
Italy	Nitocrella stammeri	4257.29
Greece	Nitocrella stammeri	4268.6
Bulgaria	Nitocrella tonsa	4333.74
Bulgaria	Nitocrella spinulosa	4350.82
Italy	Nitocrella stammeri	4350.82
Italy	Nitocrella stammeri	4384.49
Italy	Nitocrella stammeri	4498.59
Italy	Nitocrella stammeri	4579.65
Italy	Nitocrella stammeri	4579.65
Italy	Nitocrella stammeri	4591.96
Italy	Nitocrella stammeri	4609.71
Italy	Nitocrella stammeri	4656
Italy	Nitocrella stammeri	4656
Italy	Nitocrella stammeri	4656
Italy	Nitocrella stammeri	4804.8
Italy	Nitocrella stammeri	4804.8
Italy	Nitocrella stammeri	4804.8
Italy	Nitocrella stammeri	5020.29
Italy	Nitocrella stammeri	5020.29
Italy	Parapseudoleptomesochra italica	5147.16
Italy	Parapseudoleptomesochra italica	5209.2
Italy	Parapseudoleptomesochra italica	5291.35
Italy	Parapseudoleptomesochra italica	5340.27
Spain	Parapseudoleptomesochra minoricae	5373.47
France	Parapseudoleptomesochra subterranea deminuta	5373.47
Italy	Parapseudoleptomesochra italica	5420.75
Spain	Parapseudoleptomesochra minoricae	5420.75
Italy	Parapseudoleptomesochra minoricae	5466.82
Italy	Parapseudoleptomesochra italica	5607.54
Bulgaria	Nitocrellopsis intermedia	5670.3
Spain	Parapseudoleptomesochra baeticola	5670.3
Portugal	Nitokra reducta fluviatilis	5848.48
Italy	Parapseudoleptomesochra italica	5854.87
Greece	Parapseudoleptomesochra hellenica	5894.73
Italy	Nitocrella sp. I2	5915.86
Italy	Parapseudoleptomesochra italica	5918.4
Italy	Nitocrella psammophila	5927.11
Italy	Parapseudoleptomesochra italica	5927.11
Italy	Parapseudoleptomesochra italica	5927.11
Italy	Parapseudoleptomesochra italica	5927.11
Italy	Parapseudoleptomesochra italica	5927.11
Italy	Attheyella (Neomrazekiella) paranaphtalica	5927.6
Italy	Attheyella (Neomrazekiella) paranaphtalica	5927.6
Italy	Attheyella (Neomrazekiella) paranaphtalica	5927.6
Italy	Attheyella (Neomrazekiella) paranaphtalica	5927.6
Italy	Attheyella (Neomrazekiella) paranaphtalica	5927.6
Italy	Attheyella (Neomrazekiella) paranaphtalica	6156.78
Italy	Nitocrella psammophila	6313.82
Italy	Nitocrella psammophila	6313.82
Italy	Nitocrella psammophila	6362.77
Italy	Nitocrella psammophila	6422.04
Italy	Nitocrella psammophila	6566.9
Greece	Nitocrella maggii	6609.86
Greece	Nitocrella maggii	6645.87
Italy	Nitocrella morettii	6653.06
Greece	Nitocrella skyrensis	6702.19
Slovenia	Nitocrella slovenica	6702.19
Greece	Nitocrella skyrensis	6747.55
Italy	Nitocrella psammophila	6758.21
France	Fontinalicaris fontinalis fontinalis	7044.96
France	Fontinalicaris fontinalis fontinalis	7059.78
Italy	Proserpinicaris amalasuntae	7097.29
Italy	Proserpinicaris admete	7121.05
Italy	Proserpinicaris admete	7128.71
Italy	Proserpinicaris admete	7162.06
Italy	Proserpinicaris admete	7167.39
Italy	Proserpinicaris admete	7303.11
Italy	Proserpinicaris admete	7304.59
Italy	Proserpinicaris admete	7335.94
Italy	Proserpinicaris admete	7357.16
Italy	Proserpinicaris admete	7357.16
Germany	Fontinalicaris fontinalis fontinalis	7446.06
Czech Republic	Fontinalicaris fontinalis fontinalis	7453.42
France	Fontinalicaris fontinalis fontinalis	7462.9
France	Fontinalicaris fontinalis fontinalis	7478.23
Italy	Proserpinicaris amalasuntae	7615.47
Finland	Proserpinicaris phyllura	7633.76
Sweden	Proserpinicaris phyllura	7710.97
Sweden	Proserpinicaris phyllura	7806.99
Finland	Proserpinicaris phyllura	7806.99
Sweden	Proserpinicaris phyllura	7815.09
Finland	Proserpinicaris phyllura	8016.88
Italy	Proserpinicaris admete	8133.02
Sweden	Proserpinicaris phyllura	8301.55
Sweden	Proserpinicaris phyllura	8348.93
Sweden	Proserpinicaris phyllura	8384.53
Sweden	Proserpinicaris phyllura	8498.55
Sweden	Proserpinicaris phyllura	8622.74
Sweden	Proserpinicaris phyllura	8751.48
Sweden	Proserpinicaris phyllura	8901.34
Finland	Proserpinicaris phyllura	8906.56
Finland	Proserpinicaris phyllura	8931
Sweden	Proserpinicaris phyllura	8997.47
Norway	Proserpinicaris phyllura	9008.17
Norway	Proserpinicaris phyllura	9131.02
Sweden	Proserpinicaris phyllura	9402.97
Sweden	Proserpinicaris phyllura	10050.8
Sweden	Proserpinicaris phyllura	10050.8
Italy	Proserpinicaris kalypso	10159.8
Italy	Proserpinicaris amalasuntae	10168.8
Italy	Proserpinicaris amalasuntae	10188.5
Czech Republic	Proserpinicaris moravica	10221.1
Sweden	Proserpinicaris phyllura	10223.8
Czech Republic	Proserpinicaris moravica	10258.1
Italy	Proserpinicaris ima	10270.2
France	Proserpinicaris meridionalis	10270.2
France	Proserpinicaris meridionalis	10449.5
France	Proserpinicaris meridionalis	10449.5
France	Proserpinicaris mangini	10562.3
France	Parapseudoleptomesochra subterranea ssp.	10735.1
Czech Republic	Proserpinicaris moravica	10735.1
Spain	Stygonitocrella guadalfensis	10735.1
France	Parapseudoleptomesochra subterranea ssp.	10946.5
Germany	Chappuisius inopinus	11080.9
France	Parapseudoleptomesochra subterranea ssp.	11200.2
France	Parapseudoleptomesochra subterranea ssp.	11302.1
France	Parapseudoleptomesochra subterranea ssp.	11330.1
France	Parapseudoleptomesochra subterranea ssp.	11417
France	Parapseudoleptomesochra subterranea ssp.	11624
France	Parapseudoleptomesochra subterranea ssp.	11805.4
France	Parapseudoleptomesochra subterranea ssp.	11805.4
France	Parapseudoleptomesochra subterranea subterranea	11805.4
France	Parapseudoleptomesochra subterranea ssp.	12240.1
France	Parapseudoleptomesochra subterranea ssp.	12240.9
France	Parapseudoleptomesochra subterranea ssp.	12290.4
France	Parapseudoleptomesochra subterranea ssp.	12438.1
France	Parapseudoleptomesochra subterranea ssp.	12513.9
Italy	Pseudectinosoma reductum	12539.5
Italy	Pseudectinosoma kunzi	12762.9
France	Parapseudoleptomesochra subterranea subterranea	12782.9
Italy	Schizopera (Schizopera) lindae	13254
Italy	Schizopera (Schizopera) lindae	13267.8
Italy	Schizopera (Schizopera) lagrecai	14136.8
Italy	Schizopera sp. I2	14368.6
Czech Republic	Chappuisius singeri	14480.1
Czech Republic	Chappuisius singeri	14547.9
Czech Republic	Chappuisius singeri	14589.7
Czech Republic	Chappuisius singeri	14695.1
Germany	Chappuisius singeri	15028.5
Italy	Stammericaris trinacriae	15470.9
Turkey	Kinnecaris xanthi	15524.8
France	Proserpinicaris meridionalis	15549.7
France	Parastenocaris vandeli	15951.6
France	Parastenocaris vandeli	16159.9
Bulgaria	Elaphoidella tenera	16161.4
France	Parastenocaris nertensis	16415.6
France	Elaphoidella infernalis	16465.2
France	Ceuthonectes gallicus	16529.3
Serbia	Parastenocaris jeanneli	16579
France	Parapseudoleptomesochra subterranea ssp.	16781.4
France	Parapseudoleptomesochra subterranea ssp.	17158.9
France	Parapseudoleptomesochra subterranea ssp.	17365.8
France	Parapseudoleptomesochra subterranea ssp.	17393.8
Germany	Chappuisius singeri	17395.9
Italy	Proserpinicaris admete	17739.3
Italy	Proserpinicaris admete	18857.2
France	Elaphoidella bouilloni	18912.2
France	Parastenocaris vandeli	19055.5
France	Parastenocaris vandeli	19111.3
France	Elaphoidella infernalis	19314.9
France	Ceuthonectes gallicus	19329.2
France	Parapseudoleptomesochra subterranea ssp.	19893.2
